# Supplementary material for: Cell-type specific profiling of human entorhinal cortex at the onset of Alzheimer’s disease neuropathology
Source: bioRxiv. 2025 Feb 3:2024.12.31.630881. Originally published 2025 Jan 1. Preprint. [Version 3] doi: 10.1101/2024.12.31.630881 (PMC11722323; doi:10.1101/2024.12.31.630881)
Supplement: Supplement 1 [file media-1.xlsx]

## Sheet: Astro_DGE
gene	baseMean	log2FoldChange	lfcSE	pvalue	padj
AC092691.3	97.2134	-2.11079	0.261353	5.51345e-17	5.73953e-13
PCDH9-AS2	510.074	-1.76754	0.217685	9.04005e-17	5.73953e-13
LUCAT1	222.63	-1.89291	0.236815	1.91151e-16	8.0908e-13
PCDH9-AS4	73.9871	-1.90892	0.245682	1.09275e-15	3.46893e-12
AC093879.1	153.621	-1.69339	0.238932	3.01904e-13	7.66714e-10
AC093110.1	42.5316	-2.97152	0.458237	3.68787e-13	7.80476e-10
RAPH1	128.631	-1.42332	0.200648	4.69184e-13	8.511e-10
GLIPR1L1	37.7758	-2.42647	0.365586	9.1229e-13	1.44803e-09
KCNMA1-AS1	29.7647	-2.23729	0.346328	5.48834e-12	7.74343e-09
AL807761.4	21.4356	-3.00921	0.505754	9.27654e-12	1.17794e-08
STARD4-AS1	29.245	-2.29582	0.363086	1.10357e-11	1.27392e-08
AC097537.1	71.5869	-2.3768	0.38005	1.31046e-11	1.38668e-08
GPC5-AS2	140.294	-1.75774	0.27329	2.3808e-11	2.3255e-08
AL356737.2	183.729	-1.72722	0.269495	2.94964e-11	2.67533e-08
AL137009.1	147.181	-1.88348	0.301777	6.06211e-11	5.13178e-08
AC091885.2	51.1148	-1.6842	0.271144	1.14955e-10	9.12313e-08
AL138828.1	124.217	-1.7979	0.29307	1.45284e-10	1.08518e-07
AC010974.2	38.8338	-2.2989	0.39341	2.08456e-10	1.47054e-07
ZFPM2-AS1	69.3868	-2.00032	0.336593	2.83646e-10	1.89565e-07
AC093535.1	246.928	-1.56452	0.259585	4.59445e-10	2.91702e-07
BCL2L14	95.2949	-1.90278	0.329051	9.51474e-10	5.75325e-07
AC104827.1	130.279	-1.49447	0.253452	1.15272e-09	6.65331e-07
TMEM241	346.234	-1.54699	0.26807	2.21616e-09	1.22351e-06
ASTN2-AS1	20.4105	-2.21231	0.40784	2.98562e-09	1.57964e-06
AC004039.1	33.2415	-2.03798	0.370091	3.20713e-09	1.62897e-06
RBMS3-AS3	116.287	-1.90488	0.351713	7.59158e-09	3.70761e-06
AL160254.1	107.604	-1.82191	0.335787	8.84432e-09	4.15945e-06
PNRC1	78.0236	1.38011	0.250034	1.24475e-08	5.45031e-06
GPC5-AS1	29.3513	-2.12814	0.408248	1.20293e-08	5.45031e-06
AL354771.1	47.0076	-2.04109	0.39009	1.40479e-08	5.94599e-06
SLC6A1-AS1	54.4014	-3.15201	0.735158	2.33173e-08	9.55106e-06
SLC7A11-AS1	20.1581	-2.42694	0.506859	3.6959e-08	1.42214e-05
AC009554.1	36.1487	-2.46054	0.51639	3.66146e-08	1.42214e-05
AC016723.1	41.6208	-2.03802	0.40769	4.68152e-08	1.74449e-05
AC022601.1	48.7179	-1.96887	0.391234	4.80841e-08	1.74449e-05
EFCAB13	54.7156	-1.38362	0.265203	6.39344e-08	2.25511e-05
AC012404.1	232.057	-1.42646	0.275214	7.14937e-08	2.45359e-05
LRRC7	387.241	-1.63151	0.320605	8.03843e-08	2.6861e-05
AC090541.1	21.685	-2.23552	0.470349	8.31992e-08	2.70888e-05
AC015923.1	24.8725	-2.0672	0.428198	9.87581e-08	3.10531e-05
AL022323.4	41.451	-1.65621	0.328928	1.00266e-07	3.10531e-05
FLNA	76.6282	1.6351	0.326426	1.19207e-07	3.60403e-05
LINC00707	12.8489	-2.31593	0.514059	1.91335e-07	5.65017e-05
LINC00903	41.3694	-1.40669	0.282612	2.0794e-07	6.00095e-05
AC068725.1	22.1317	-1.83003	0.385712	2.74997e-07	7.12636e-05
AC068587.4	391.541	-1.5809	0.324547	2.59252e-07	7.12636e-05
SOX5-AS1	24.558	-2.0366	0.440235	2.71393e-07	7.12636e-05
LINC01572	146.756	-1.0756	0.215239	2.69292e-07	7.12636e-05
AC022146.2	30.8544	-1.6884	0.35059	2.7195e-07	7.12636e-05
IL7	99.7637	-1.69224	0.352684	2.93031e-07	7.44181e-05
SPDYE1	32.1801	-1.74309	0.367298	3.34485e-07	8.32802e-05
AC007098.1	91.7521	-1.21129	0.246357	3.54747e-07	8.66264e-05
AC137494.1	55.9028	-1.88024	0.404066	3.6674e-07	8.78653e-05
AC113385.1	18.0645	-2.27186	0.522104	4.1535e-07	9.76689e-05
AC007389.3	12.6113	-2.73355	0.704653	4.35412e-07	0.000100525
AL590006.1	12.2219	-2.39504	0.571449	5.06153e-07	0.00011477
AC008067.1	46.9639	-1.44946	0.305253	5.72048e-07	0.000127049
RBP2	20.3735	-2.33137	0.553468	5.80314e-07	0.000127049
RBMS3-AS2	48.2356	-1.42786	0.300779	5.93993e-07	0.000127474
AC011444.2	14.7905	-2.00997	0.451016	6.02332e-07	0.000127474
CDH12	123.795	-1.97748	0.442141	6.16684e-07	0.000128371
AP001172.1	48.2101	-1.53189	0.327178	6.73247e-07	0.000137885
STARD13-AS	62.1642	-1.49896	0.320949	7.4852e-07	0.000150868
AL109824.1	40.7977	-1.81053	0.400345	7.63634e-07	0.00015151
RNF212B	23.9897	-2.36268	0.577201	7.98846e-07	0.000156058
AL354733.3	38.7633	-1.78755	0.395673	8.20982e-07	0.000157952
CCDC144NL-AS1	19.0185	-2.24669	0.539598	9.11731e-07	0.000172793
AC011853.2	16.7218	-2.47135	0.634015	1.04314e-06	0.000194791
AC016931.1	11.0711	-2.25238	0.55124	1.17336e-06	0.000215932
LUZP2	54.1417	-1.48788	0.326851	1.25998e-06	0.000228561
RHD	33.5317	-1.73243	0.393392	1.46858e-06	0.000249243
TUSC7	29.0956	-2.05633	0.490836	1.4739e-06	0.000249243
EYS	37.2553	-2.07538	0.496676	1.45174e-06	0.000249243
VIM	193.354	1.22159	0.265677	1.42666e-06	0.000249243
APOA1-AS	19.3532	-1.92653	0.449949	1.49177e-06	0.000249243
AC024145.1	97.6972	-2.03154	0.482641	1.47147e-06	0.000249243
AC099788.1	23.4201	-2.0175	0.482612	1.69526e-06	0.000272486
AL138760.1	19.74	-2.15582	0.53018	1.68936e-06	0.000272486
AL133330.1	6.45072	2.84151	1.17157	1.68313e-06	0.000272486
ZBTB20-AS1	36.5377	-1.45926	0.326174	1.80487e-06	0.000286478
GDAP1L1	13.8668	-1.90544	0.449391	1.83318e-06	0.000287379
AC011933.4	16.2926	-1.87875	0.442069	1.88834e-06	0.000292417
GNPTAB	176.678	-0.877567	0.196695	2.26907e-06	0.000347141
TMLHE-AS1	60.0563	-1.94945	0.472317	2.43921e-06	0.000368727
AC107021.1	63.1562	-1.49111	0.340533	2.49064e-06	0.000372072
FP236383.3	332.227	-2.13961	1.51792	2.60662e-06	0.000384871
DPP10-AS1	72.5824	-1.83969	0.440007	2.64729e-06	0.000386383
LINC02053	9.53259	-2.44765	0.68439	2.70885e-06	0.000390875
AP000462.1	172.994	-1.44728	0.33484	3.26317e-06	0.00046557
AC079760.2	26.5769	-2.02905	0.511369	3.32585e-06	0.00046924
AC019155.2	13.6774	-2.43071	0.698795	3.59224e-06	0.000501256
ZBTB20-AS5	157.747	-1.45343	0.339663	3.78122e-06	0.000521891
IRS2	260.419	1.14098	0.263103	3.99788e-06	0.000545862
AC007114.2	24.3459	-1.54459	0.366911	4.23136e-06	0.000571594
AL353626.1	20.4818	-2.53859	0.796542	4.33026e-06	0.000578796
AC012358.3	82.8975	-1.76999	0.43799	4.91662e-06	0.000650325
AC008554.1	13.5992	-2.06484	0.546121	5.2088e-06	0.000681869
CCDC192	11.8883	-2.40691	0.723992	5.35132e-06	0.000693378
AL390783.1	83.463	-1.88546	0.480538	5.46613e-06	0.0007011
RGS17	48.8619	-1.48373	0.360157	6.23785e-06	0.000792083
AL360178.1	45.2035	-1.44305	0.349688	6.42188e-06	0.000807377
AP001825.1	81.2514	-1.4341	0.347733	6.54425e-06	0.000814695
AC024588.1	26.8035	-1.70563	0.427934	6.64121e-06	0.000818739
FAM186A	14.1535	-2.02968	0.550223	7.31023e-06	0.000892551
AC211433.1	55.4763	-1.49914	0.372916	8.35794e-06	0.00101075
GLRX	109.57	-1.28291	0.314218	8.59264e-06	0.00101971
LINC02251	45.3387	1.9029	0.507359	8.54018e-06	0.00101971
CCDC196	9.06649	-2.25077	0.68282	9.36237e-06	0.00110077
HSPA1A	347.012	2.05388	0.578547	9.63105e-06	0.00112197
AC026894.1	24.3268	-1.6935	0.441085	1.04e-05	0.00120054
ZRANB2-AS1	17.3224	-2.48074	0.963049	1.05613e-05	0.00120692
AL583808.1	13.8362	-2.17022	0.646992	1.06454e-05	0.00120692
AP001021.3	26.7645	-1.59451	0.410783	1.09302e-05	0.00122824
AC072022.1	28.2595	-2.34682	0.791715	1.19e-05	0.00132549
CEMIP	65.5552	-1.60358	0.418629	1.24221e-05	0.00137161
AP001767.3	22.1942	-1.94305	0.547512	1.28266e-05	0.00140407
AC017101.1	54.9894	-1.24728	0.315946	1.30804e-05	0.00140759
LINC01504	15.5884	-2.27089	0.739046	1.30168e-05	0.00140759
NTM-AS1	63.9889	-1.38787	0.356935	1.39432e-05	0.00148782
SPDYE21P	28.4789	-1.89112	0.532476	1.44139e-05	0.00152523
CADM2-AS1	16.8581	-1.76447	0.483879	1.50592e-05	0.00156067
LINC00937	26.983	-1.3367	0.344933	1.51176e-05	0.00156067
FAR2	33.6164	-1.70463	0.461368	1.49625e-05	0.00156067
CCN1	36.4	1.71953	0.468416	1.54542e-05	0.0015699
AC092296.2	24.3673	-1.63491	0.438177	1.53864e-05	0.0015699
KDM4A-AS1	26.0405	-1.46817	0.38685	1.6479e-05	0.0016221
AC092574.2	27.6076	-1.76655	0.489189	1.63482e-05	0.0016221
HSPA1B	112.756	1.80575	0.504314	1.62393e-05	0.0016221
LRP4-AS1	94.8943	-1.59339	0.426901	1.63821e-05	0.0016221
LRRTM1	24.659	-1.4188	0.373567	1.72765e-05	0.00168752
LINC02196	22.0848	-2.07681	0.641543	1.74634e-05	0.00169275
AC027018.1	57.6754	-1.60717	0.435196	1.77348e-05	0.00170402
AC008056.1	19.1504	-1.9878	0.593971	1.7848e-05	0.00170402
AC010638.1	12.454	-1.85064	0.534059	1.92105e-05	0.00178446
AC090577.1	12.737	-1.75039	0.491684	1.90617e-05	0.00178446
AL359706.1	33.8146	-1.60817	0.439453	1.92527e-05	0.00178446
LINC02097	11.636	-1.84321	0.529581	1.88751e-05	0.00178446
AC244517.11	47.0311	-1.79335	0.512023	1.9969e-05	0.00181601
AC022558.2	32.9923	-1.41558	0.378228	2.00222e-05	0.00181601
AC007193.2	90.3431	-1.57146	0.427976	1.97379e-05	0.00181601
AC012254.1	15.9401	-1.67783	0.469149	2.09725e-05	0.00188871
AC008957.1	132.412	-2.02895	0.634845	2.14735e-05	0.001899
LINC01470	22.418	-2.04016	0.641977	2.15354e-05	0.001899
AL136298.1	19.5466	-1.54753	0.423385	2.12836e-05	0.001899
HIF1A-AS3	77.7879	-1.50028	0.409692	2.2279e-05	0.00195103
AC124312.2	9.97536	-1.97534	1.37938	2.28629e-05	0.00198845
AC131571.1	164.269	-1.05285	0.282432	2.36587e-05	0.0020436
SLC16A3	18.0007	-1.58102	0.440563	2.3819e-05	0.0020436
AC015849.3	16.6315	-1.68047	0.478737	2.43306e-05	0.00207349
ITM2C	213.106	0.86246	0.2385	2.51782e-05	0.00213142
BBOX1-AS1	56.5886	-1.39515	0.384445	2.70888e-05	0.00227797
LANCL1-AS1	29.4266	-1.50812	0.429462	3.1477e-05	0.00261565
TSBP1	13.2313	-1.91766	0.61056	3.15163e-05	0.00261565
SPDYE3	52.8344	-1.75426	0.534644	3.4548e-05	0.00284864
MECOM	14.5807	-2.21408	0.967266	3.50355e-05	0.0028702
USP3-AS1	60.7542	-1.2112	0.341805	3.71059e-05	0.00302032
AP002518.2	18.7475	-1.89113	0.615118	3.77793e-05	0.00305555
KCNB1	78.406	-1.16074	0.328497	3.83222e-05	0.00307985
AC092969.1	41.5017	-1.52069	0.44616	3.89171e-05	0.00308856
MFSD4B	242.024	-1.38067	0.396908	3.88908e-05	0.00308856
AC005009.2	39.6266	-1.43782	0.418443	4.04167e-05	0.00316657
AL133330.2	16.2784	-1.8165	0.58042	4.05612e-05	0.00316657
LINC02250	41.2487	-1.63772	0.496104	4.09774e-05	0.00316657
ABHD15-AS1	29.9123	-1.31473	0.378225	4.1147e-05	0.00316657
AL035427.1	14.965	-1.90426	0.632477	4.08048e-05	0.00316657
ITPRID2	131.141	0.934012	0.271487	4.22346e-05	0.00321135
AC069437.1	17.2332	-1.63757	0.497884	4.20041e-05	0.00321135
AL359094.1	15.2564	-1.69577	0.525819	4.31107e-05	0.00325845
AC099329.1	10.3134	-1.87411	0.624205	4.44777e-05	0.00334188
AC024257.1	18.1041	-2.08027	0.805774	4.54977e-05	0.00339841
LINC00200	11.3125	-1.98823	0.714415	4.65543e-05	0.00343785
AC073167.1	23.1187	-1.48463	0.443816	4.65672e-05	0.00343785
AL390755.1	89.9906	1.93785	0.674948	4.68591e-05	0.0034394
AL139294.1	25.4059	-1.4039	0.416479	4.81255e-05	0.00349291
AP000962.1	20.2717	-1.77737	0.576947	4.81382e-05	0.00349291
CTSD	55.8122	0.947148	0.280348	4.91717e-05	0.0035462
MYO5C	70.3897	1.41529	0.422101	4.94312e-05	0.0035462
AL136322.1	6.41224	-1.61825	1.3875	4.99586e-05	0.00355917
P3H2	54.4162	1.26073	0.370847	5.01725e-05	0.00355917
AC002463.1	96.1884	-1.20882	0.354929	5.04852e-05	0.00356145
AL024508.1	24.2419	-1.6776	0.538189	5.46515e-05	0.00382791
BMS1P14	12.5705	-2.0867	1.10647	5.48653e-05	0.00382791
SLC15A5	15.1191	-1.61652	0.514173	5.76937e-05	0.00400325
AC034228.3	20.3509	-1.98941	0.765987	5.89183e-05	0.00402382
AC009884.1	10.3867	-2.03096	0.821131	5.93522e-05	0.00402382
AL157938.2	31.8629	-1.51277	0.470675	5.86483e-05	0.00402382
AC012085.2	45.7928	-1.37297	0.41834	5.95745e-05	0.00402382
AF123462.1	29.3593	-1.47066	0.454402	5.91043e-05	0.00402382
AP001011.1	45.5228	-1.48412	0.461587	6.06593e-05	0.00407541
CPNE4	24.1974	-1.44366	0.453196	6.73975e-05	0.00450428
STPG2-AS1	10.8759	-1.93594	0.751236	7.02938e-05	0.00466814
AC211486.5	14.7726	-1.93022	0.746211	7.05846e-05	0.00466814
AC008728.1	14.3457	-1.9503	0.76974	7.10053e-05	0.00467164
NPNT	48.8178	1.85102	0.684718	7.44525e-05	0.00483619
SPDYE2	54.6785	-1.88609	0.715625	7.46946e-05	0.00483619
ARSG	36.8953	-1.39242	0.440342	7.43428e-05	0.00483619
LINC00662	110.929	0.784542	0.256695	7.50298e-05	0.00483619
CLYBL	326.383	-0.879514	0.280864	7.64985e-05	0.00490595
CNTFR-AS1	10.1593	-1.79454	0.656891	8.17133e-05	0.00518798
PCDH9-AS1	15.0985	-1.75083	0.626168	8.16735e-05	0.00518798
LINC01931	15.976	-1.52695	0.505713	8.30669e-05	0.00523055
AC005871.2	16.8037	-1.88966	0.743223	8.32078e-05	0.00523055
SPDYE5	24.9634	-1.71667	0.607726	8.3809e-05	0.0052424
AC009690.2	46.9786	-1.13785	0.359864	8.47103e-05	0.0052728
TH2LCRR	19.7712	-1.57047	0.530329	8.6442e-05	0.00535434
HSPB1	370.474	1.77025	0.652529	8.87546e-05	0.00544842
RAPGEFL1	24.4332	-1.24256	0.397628	8.88189e-05	0.00544842
AL513188.1	12.2295	-1.76974	0.654786	9.01844e-05	0.00550559
AC117481.1	13.9094	-1.71289	1.3007	9.22788e-05	0.00554488
GCNT1	22.1586	-1.36525	0.445575	9.1965e-05	0.00554488
AL358154.1	18.6667	-1.62732	0.566446	9.16344e-05	0.00554488
UBC	250.881	1.01644	0.327563	9.25748e-05	0.00554488
LSAMP-AS1	86.7766	-1.37064	0.44872	9.31644e-05	0.005554
SCUBE3	11.2521	-1.6875	0.605222	9.4084e-05	0.00558261
GNG12-AS1	231.971	-1.09366	0.352696	9.54061e-05	0.00560071
AL161430.1	16.1057	-1.56489	0.538433	9.59118e-05	0.00560071
CRLF3	113.935	-0.966164	0.314523	9.53151e-05	0.00560071
CCDC200	42.654	-1.96054	0.919971	9.61533e-05	0.00560071
DNAJB1	137.514	1.84851	0.736839	9.67041e-05	0.00560707
CYP3A5	12.0023	-1.75732	0.665593	0.000101447	0.00585535
JAKMIP2-AS1	58.3366	-1.14078	0.372924	0.000103743	0.00594336
AL161665.1	11.4614	-1.68873	0.620254	0.000103908	0.00594336
TKT	110.885	0.654858	0.240186	0.000106073	0.00603998
AC023051.1	57.5089	-1.4788	0.510564	0.000110226	0.00624841
HSPB8	260.252	1.26758	0.422863	0.000111862	0.006313
AC114316.1	16.8327	-1.52222	0.534746	0.000113182	0.00633809
SLC7A2	272.588	1.03137	0.343475	0.000113744	0.00633809
AC005884.1	13.083	-1.47076	0.509976	0.000113804	0.00633809
AC008771.1	145.764	-1.01834	0.342341	0.00011949	0.00662571
AC015971.1	20.0491	-1.36126	0.465969	0.000120026	0.0066265
USH2A	8.69213	-1.71194	0.663491	0.000121997	0.00670611
STAG3	51.9453	-1.44805	0.507379	0.000123307	0.00674891
AC009060.1	18.3581	-1.80118	0.758905	0.000128172	0.00698507
GLIDR	43.0067	-1.51985	0.549414	0.000129892	0.00704857
RMDN2-AS1	12.4945	-1.59412	0.593209	0.00013091	0.00707361
LINC01937	13.1254	-1.63435	0.629536	0.000139667	0.00745287
AC073343.2	43.8204	-1.06575	0.367075	0.00013925	0.00745287
AL442003.1	23.8994	-1.83659	0.841971	0.00013969	0.00745287
ANGPT2	30.2326	-1.30799	0.458312	0.000141621	0.00752323
AP000892.1	25.74	-1.27754	0.44612	0.000142194	0.00752323
COL4A3	12.3434	-1.70476	0.692143	0.000145276	0.00762617
CTBP1-AS	9.50105	-1.80596	0.806696	0.00014534	0.00762617
WDR88	15.4443	-1.62271	0.62909	0.000146336	0.00764682
INKA2	13.7185	-1.50289	0.556816	0.000148596	0.00773307
PCDH9-AS3	18.0622	-1.4945	0.554431	0.000151262	0.00783971
AP003025.1	78.9454	-1.2125	0.426096	0.00015219	0.00785572
PPP1R9A	1116.23	-0.796868	0.294272	0.000160015	0.00819302
CLMP	16.4629	-1.51962	0.575827	0.000159505	0.00819302
AP003025.2	91.8648	-1.15773	0.413717	0.000168939	0.00860724
SLC28A2	16.963	-1.68873	0.7123	0.00016946	0.00860724
NPAS2	374.855	0.682771	0.267537	0.000172197	0.00871136
LMO7-AS1	6.72724	-1.77386	0.827156	0.00017319	0.00872686
SYCP3	44.6971	-1.29823	0.476362	0.000178915	0.00897969
RUBCNL	30.257	-1.10328	0.399321	0.000181659	0.00908151
MRVI1-AS1	42.1492	-1.42578	0.542389	0.000184845	0.00920458
PLCG2	745.867	1.56734	0.630349	0.000185589	0.00920551
AC007038.1	65.8229	-0.815264	0.307868	0.000186524	0.00921587
VWF	11.1007	-1.78536	0.933917	0.000191558	0.00939154
ADGRG2	20.8063	-1.14931	0.420815	0.000191253	0.00939154
AC079352.1	269.556	-1.05359	0.389701	0.000202077	0.00983132
WASF3-AS1	15.9118	-1.46174	0.574378	0.000201356	0.00983132
LRRK1	13.1794	-1.5467	0.631314	0.000202953	0.00983625
ACKR4	13.5858	-1.48494	0.590395	0.000203786	0.00983905
RPL12	60.8067	1.21231	0.452923	0.000205878	0.00990241
AC008696.2	8.27816	-1.75928	1.01286	0.000210164	0.0100704
AQP4-AS1	1056.42	0.726565	0.289751	0.00021176	0.0101088
AL109946.1	12.4652	-1.60513	0.687732	0.000212969	0.0101284
FP700111.1	20.3038	-1.52757	1.24516	0.000216489	0.0102574
ZBTB20-AS2	22.4887	-1.15282	0.433942	0.000218425	0.0102725
CACNA1A	192.823	-1.28073	0.489049	0.000217762	0.0102725
FMO5	41.3777	-1.01533	0.383001	0.000220893	0.0103502
NFE2L3	9.35136	-1.68234	0.78402	0.000221909	0.0103596
AL157886.1	115.079	1.45668	0.58679	0.00022339	0.0103905
HSP90AA1	1038	1.65592	0.755816	0.000226006	0.0104738
CHL1-AS1	14.1418	-1.46616	0.600592	0.000234529	0.0108293
AC009560.4	20.4624	-1.38148	0.551207	0.000237579	0.0109304
AC123768.3	35.0218	-1.65908	0.778395	0.000238845	0.0109489
AC004158.1	116.593	-0.849869	0.333803	0.000240053	0.0109647
EGLN3-AS1	13.5434	-1.56633	0.682138	0.00024196	0.0110122
ANXA2	24.7939	1.55896	0.677595	0.000244016	0.0110661
LDHC	5.5663	-1.44306	1.24818	0.000256743	0.0115797
PDXDC1	239.41	-1.22361	0.480845	0.000257164	0.0115797
AL078581.4	15.1112	-1.44062	0.601363	0.00026087	0.011705
AC034114.2	20.086	-1.68485	1.05363	0.000262391	0.0117318
AC012409.2	51.3244	-1.54985	0.689456	0.000266215	0.011861
SHOC1	84.497	-1.13812	0.447359	0.000267798	0.0118899
P2RY12	38.4483	-1.53102	0.676669	0.000270828	0.0119825
AC068025.2	32.9504	-0.938488	0.372129	0.000271947	0.0119902
AL391117.1	15.2434	-1.66001	0.84422	0.000275964	0.0121252
AL162394.1	16.4464	-1.47118	0.640135	0.00028677	0.0125566
PLEC	195.506	0.734041	0.310015	0.000290257	0.0126446
ACSS1	477.055	-0.738446	0.311477	0.000290773	0.0126446
ZNF213	30.5318	-1.31792	0.544282	0.00029205	0.0126568
PIGC	94.8864	-0.807391	0.333846	0.000293894	0.0126934
THSD4-AS1	11.4629	-1.44596	1.22528	0.000297644	0.0128118
HDDC2	134.414	-0.844467	0.348062	0.000302689	0.0129412
CR381670.2	42.8691	-1.17779	1.258	0.000301822	0.0129412
AC004594.1	37.6067	-1.34003	0.564402	0.000307352	0.0130965
AC078955.1	21.1856	-1.46357	0.648901	0.000308457	0.0130996
AK1	51.3992	0.882121	0.363244	0.000312499	0.013227
EIF4G2	68.5253	0.866091	0.358188	0.000314443	0.0132651
F11	6.74568	-1.41869	1.22379	0.00031928	0.0134246
AC023389.1	11.9333	-1.45812	0.656068	0.000325902	0.0136128
OVOL2	19.9848	-1.46068	0.657601	0.000325072	0.0136128
GLS2	14.777	-1.54326	0.742065	0.000331544	0.0138031
IFRD1	138.112	0.611032	0.280552	0.000335339	0.0138251
AL354754.1	25.7589	-1.40931	0.62426	0.00033506	0.0138251
AP005329.2	25.0454	-1.12403	0.464198	0.000333576	0.0138251
AC012178.1	23.0237	1.32972	0.574141	0.000340736	0.0140022
AL359232.1	79.5075	-0.878785	0.369847	0.000345126	0.0141368
AC068724.3	46.2785	-0.823694	0.351302	0.000348168	0.0142156
AL139317.5	190.721	-0.692779	0.308587	0.000349768	0.0142351
CEACAM1	19.1437	-1.32478	0.576239	0.000351887	0.0142756
MBNL1	567.473	0.459359	0.236385	0.00038446	0.0155474
MYRFL	11.0036	-1.42453	0.666409	0.000387571	0.0156234
AC006355.2	33.7638	-1.02683	0.438756	0.000391314	0.0157196
KIZ-AS1	20.0471	-1.29281	0.574025	0.000392433	0.0157196
AC007384.1	29.7287	-1.17906	0.511756	0.000397615	0.0158771
KCNQ1	8.73091	-1.5262	1.10318	0.000401346	0.0159259
PAGR1	88.5049	0.953888	0.411001	0.000400367	0.0159259
AC011287.1	56.3716	-1.57525	0.919871	0.000407523	0.0161206
WFS1	71.6631	0.644988	0.304994	0.000425117	0.0167644
AP002370.2	28.9455	-1.35197	0.632785	0.000434309	0.0170739
CAV3	13.9587	-1.44955	0.72436	0.000441833	0.0172777
AC008731.1	31.2914	-0.917532	0.405885	0.000442216	0.0172777
CC2D2B	164.353	-0.912601	0.404242	0.000443716	0.0172831
AC068533.3	13.2656	-1.24775	0.568306	0.000449611	0.0174592
LINC00624	23.4301	-1.32838	0.622884	0.00045126	0.0174698
SRPX2	137.441	-1.51393	0.829046	0.000456981	0.0176375
LINC00513	199.564	-1.03846	0.461514	0.000460268	0.0177106
AC073475.1	557.146	-0.658505	0.31572	0.000468552	0.0178669
LINC00498	42.583	-1.30131	0.610076	0.000466985	0.0178669
AC007495.1	15.5448	-1.49242	0.801263	0.00046731	0.0178669
MTCP1	22.5985	-1.30419	0.613779	0.000471093	0.01791
AC010260.1	16.7539	-1.40842	0.707472	0.000483945	0.018331
HSD17B12	70.6371	0.6777	0.324708	0.000485055	0.018331
MYCBP2-AS1	62.767	-0.932041	0.421733	0.000489843	0.018457
AC022395.1	32.9777	-1.09834	0.499622	0.000496599	0.0186563
AL929472.2	6.07801	-0.976144	1.19581	0.000498164	0.0186598
AF279873.4	10.9289	-1.4052	0.720672	0.000512455	0.0191114
DNAJC1	255.228	0.606572	0.303256	0.00051323	0.0191114
SPATC1	35.3585	-0.990092	0.453843	0.000522306	0.019336
C2CD5	171.006	-0.684216	0.332073	0.000521713	0.019336
AL031056.1	42.0967	1.36829	0.690531	0.00052574	0.0193503
AL672310.1	15.4054	-1.42124	1.11855	0.00052481	0.0193503
STX19	13.6282	-1.35306	0.677225	0.000527351	0.0193535
SOX2-OT	494.294	-0.652711	0.322128	0.000532458	0.0194846
OOEP	10.6003	-1.16771	1.20362	0.000545635	0.0198962
GPR108	23.7002	0.996497	0.462061	0.000546839	0.0198962
PRKG1-AS1	15.7453	-1.12294	0.52628	0.000548419	0.0198966
AC117834.1	27.4426	-1.22763	0.590489	0.000551889	0.0199088
DAAM1	703.003	0.687184	0.337011	0.000550623	0.0199088
ST7-AS2	47.3051	-0.999666	0.467907	0.000567374	0.0204094
AC112481.2	11.1502	-1.09603	1.19688	0.000593295	0.0212815
FAM107A	466.468	0.769315	0.37464	0.000597774	0.0213818
SYCE2	28.4455	-1.11224	0.534043	0.000602032	0.0214736
UFL1-AS1	211.127	-0.571346	0.301494	0.000616933	0.0219435
AL139147.1	26.0132	-1.15502	0.565313	0.00062477	0.0221602
AC124312.5	11.7138	-1.41388	1.06077	0.000627495	0.0221948
AC009501.3	24.8809	-1.19752	0.594841	0.000631442	0.0222724
PM20D1	8.85133	-1.41804	0.827859	0.00063891	0.0224733
SH2D4A	35.2727	-1.0159	0.492052	0.000645384	0.0226384
SLC1A1	36.8261	-1.08354	0.529266	0.000649903	0.0226973
PROCR	20.031	-1.17396	0.584496	0.00065064	0.0226973
AL390774.2	21.7126	-1.16816	0.584105	0.000663213	0.0230725
AEBP1	103.362	1.06577	0.522971	0.000666127	0.0231106
PDE5A	196.023	-0.704556	0.359201	0.000674708	0.0232189
CELF2-AS2	30.8767	-1.17169	0.588666	0.000671333	0.0232189
CRYAB	352.096	1.31843	0.711154	0.000676564	0.0232189
ZFHX2-AS1	51.3854	-0.785905	0.392347	0.000676337	0.0232189
RORA-AS1	162.025	-0.866753	0.429898	0.000695416	0.0238016
CSF1	52.4327	0.952597	0.470637	0.000699273	0.0238693
AL020995.1	19.2671	-1.28553	0.68991	0.000705418	0.0240145
MEI4	11.2081	-1.35669	0.778104	0.000715848	0.0242654
DNAJA1	89.1407	1.37128	0.801946	0.000716611	0.0242654
KCNH7	100.271	-1.40639	0.903324	0.000722297	0.0243929
AC018462.1	25.4073	-0.963839	0.480983	0.000726281	0.0244624
AC010168.1	19.8055	1.05799	0.532631	0.000731845	0.0245846
DENND6A-AS1	37.3494	-0.854992	0.430599	0.000735342	0.0246369
PRRT2	147.323	0.689479	0.361547	0.000748142	0.0249997
CRPPA-AS1	5.38227	-1.3618	1.04296	0.000762156	0.0252698
AC009879.4	114.812	-0.758862	0.391938	0.000760903	0.0252698
AC011092.3	11.8726	-1.35831	0.810674	0.000762193	0.0252698
PPFIA2-AS1	19.0274	-0.980736	0.496509	0.000764847	0.0252917
FRMD4A	482.606	-0.961617	0.487027	0.000767561	0.0253156
AL139142.1	14.6185	-1.3782	0.873632	0.00077742	0.0255126
C6orf99	13.5256	-1.30431	0.739794	0.000777552	0.0255126
ACTG1	167.333	0.732966	0.383469	0.000782167	0.0255334
PARD6G-AS1	50.6206	1.38484	0.944851	0.000782211	0.0255334
CACNA1D	58.6489	-1.17899	0.625669	0.000788798	0.0256824
MKRN2OS	17.3833	-1.23264	0.67505	0.000804506	0.0259939
AC008115.2	22.4978	-1.28917	0.73316	0.00080405	0.0259939
CUX2	27.3549	-1.24974	0.691188	0.000804423	0.0259939
ACSM3	10.6704	-1.36896	0.952309	0.000822559	0.0265098
MYOT	16.8761	-1.30013	0.756907	0.000826898	0.0265822
TENT4B	68.766	1.09194	0.57774	0.000846883	0.0271559
EPHA3	19.7137	-1.35017	0.875785	0.000856212	0.0273858
PEAK1	358.708	0.31902	0.200568	0.000909152	0.029006
ANKUB1	129.262	-0.924894	0.491859	0.000919371	0.0292586
HSPE1	142.855	1.30946	0.830729	0.000931529	0.0294553
CNTN5	273.951	-1.1855	0.670104	0.00093251	0.0294553
LINC02284	21.1131	-1.30747	0.824149	0.000928381	0.0294553
LINC01091	9.72653	-1.20048	0.692272	0.000960399	0.0302139
PRSS51	15.6538	-1.29786	0.825531	0.000961285	0.0302139
AC007666.2	54.8511	-0.99989	0.54463	0.000982779	0.0308132
ABCA12	15.4654	-1.14518	0.649741	0.000990807	0.0309883
AP000857.2	18.4742	-1.20983	0.714019	0.000999882	0.0311953
PAPPA	36.5022	-1.15567	0.662666	0.00100641	0.031322
FAM85B	78.6805	-1.2804	0.821704	0.00101378	0.0314742
AC093610.1	91.1993	-1.12132	0.637833	0.00102508	0.0317474
HTR2B	6.90126	-1.29479	0.964452	0.00103763	0.0319802
AC117453.1	7.63709	-1.25371	1.04665	0.00103727	0.0319802
COL10A1	16.2008	-1.18588	0.702511	0.00104704	0.0321144
AL391839.1	16.6447	-1.0457	0.585364	0.00104597	0.0321144
MAFG	56.0443	0.85994	0.475894	0.00105749	0.0323567
LINC02245	95.4552	-0.632208	0.366438	0.00106727	0.0325775
SNAP25-AS1	29.292	-1.0103	0.566925	0.0010778	0.0328199
AC120193.1	23.6936	-1.22144	0.755448	0.00108132	0.0328483
CRYZ	20.9593	1.23544	0.780834	0.00109401	0.0329971
AL162253.2	158.082	0.697322	0.398677	0.00109056	0.0329971
IL3RA	83.6112	-0.874835	0.488243	0.0010928	0.0329971
AC007682.1	15.6144	-1.22464	0.769962	0.00110789	0.0332198
AC078883.1	12.9662	-1.10146	0.639584	0.00110899	0.0332198
CPNE9	14.5418	-1.0173	0.576808	0.00110925	0.0332198
LAMB1	11.8788	-1.24072	0.798032	0.0011128	0.0332477
PTPRG	771.492	-0.397699	0.255998	0.00112301	0.033359
AC092040.1	9.07125	-1.24406	0.810576	0.00112559	0.033359
AC096741.1	12.7966	-1.15184	0.687363	0.00111963	0.033359
AL589693.1	14.5832	-1.19998	0.743042	0.00112703	0.033359
OGFRL1	425.816	0.771424	0.440346	0.00114921	0.0339364
MAMDC2	38.6573	-1.17106	0.717057	0.00115542	0.0340408
DPYD-AS1	13.4499	-1.22384	1.02826	0.00117745	0.0346094
CAB39L	271.836	0.478174	0.301628	0.00119413	0.035011
RHOXF1-AS1	25.1008	-1.21507	0.790537	0.00119663	0.035011
AC073571.1	14.7436	-1.23685	0.841884	0.00120781	0.035257
DIO2-AS1	34.6807	-1.24685	0.948776	0.001218	0.0354727
CYP3A7	7.66082	-1.22953	0.837124	0.00123036	0.0357507
LINC01995	11.6684	-1.05911	0.62948	0.0012351	0.0357862
RFWD3	18.8252	-0.975438	0.568289	0.00123721	0.0357862
AL589990.1	9.70848	-1.23229	0.85307	0.00124209	0.0358455
AC079385.1	360.696	-1.02677	0.606033	0.00124525	0.0358554
EGF	50.3312	1.10805	0.677746	0.00126167	0.036246
LINC02805	7.09766	-1.17714	1.0464	0.00127926	0.0365856
AC090644.1	13.6981	-1.13799	0.712598	0.00127857	0.0365856
AC022210.2	15.8268	-1.04292	0.625208	0.00128465	0.0365875
ACTB	224.865	0.78138	0.458774	0.00128509	0.0365875
PDGFD	10.0988	-1.22535	0.96135	0.00129203	0.0367029
YAE1	58.562	0.71898	0.427643	0.001302	0.0369036
AC009102.4	13.7144	-1.06847	0.652369	0.00131655	0.0372327
GFPT2	91.0286	0.743889	0.442118	0.00132	0.0372475
PWWP2A	105.358	0.542933	0.342959	0.00135458	0.0379701
CCDC6	213.162	0.379463	0.2548	0.00135228	0.0379701
AL133227.1	32.8531	-1.02015	0.617858	0.00134936	0.0379701
AL031428.1	34.4739	-0.725786	0.436628	0.00136712	0.0382372
FUT2	11.9949	-1.0775	0.672303	0.00137773	0.0384493
EDDM13	19.0438	-1.10839	0.704853	0.00138343	0.0385236
MAK	79.6153	-0.869475	0.52372	0.00142636	0.0394953
ZNF503-AS1	9.17832	-1.1563	0.779033	0.00142766	0.0394953
ZNF829	11.9739	-1.05798	0.662712	0.00142404	0.0394953
AC046195.1	10.0296	-1.1921	0.939622	0.00145262	0.0400988
AL031768.2	23.3028	-1.01888	0.635047	0.0014639	0.0403225
TENM4	622.148	0.773614	0.47333	0.00149123	0.0409862
AP000787.1	57.0605	-0.839229	0.514678	0.0015191	0.041662
AL358334.4	16.7453	-0.978227	0.611951	0.00153117	0.0419026
AC022915.2	12.6197	1.16187	0.834389	0.0015368	0.0419663
AC012485.1	7.14979	-1.10132	1.04589	0.00155163	0.0422801
AC015853.3	14.8379	-1.01729	0.651859	0.00157905	0.0429352
LINC00960	86.8301	-0.818629	0.509063	0.00159258	0.0431185
AP001631.2	10.0024	-0.954799	1.08961	0.00159209	0.0431185
RCN1	32.4983	0.881692	0.551543	0.00161132	0.0435331
ENTPD3	19.5685	-0.941013	0.594408	0.0016161	0.0435696
DOCK4-AS1	19.5937	-1.07797	0.721647	0.00162004	0.0435833
AL360091.3	39.6088	-0.934167	0.592199	0.00164018	0.0440316
AP005131.1	11.8697	-1.13043	0.816753	0.0016669	0.0446546
UST	180.582	0.727358	0.461615	0.00167306	0.0447253
AC087071.2	10.6092	-1.09186	0.753344	0.00168001	0.0448168
ERBIN	1254.35	0.578704	0.382137	0.00172371	0.0457901
MIR4713HG	21.446	-1.00643	0.663812	0.00172059	0.0457901
SYN3	77.651	-0.989436	0.649649	0.00173146	0.0458999
AL021707.1	27.6695	-0.892064	0.573819	0.00175204	0.0463487
KIF1A	169.873	0.480601	0.329362	0.0017589	0.0464336
TCF4-AS1	15.7478	-1.03129	0.696151	0.00176464	0.0464883
RRBP1	64.2503	0.699105	0.452302	0.00177038	0.046543
AC079298.3	68.4112	-0.838147	0.539805	0.00178842	0.0469202
LINC00486	104.019	-1.04252	0.717911	0.0018145	0.0474626
SFRP4	13.0715	-1.07434	0.760868	0.00181657	0.0474626
ANKS6	49.9285	0.581325	0.38887	0.00182334	0.0475415
CLCA4-AS1	14.7688	-1.08241	1.00062	0.00185012	0.0477633
ST6GAL1	190.183	0.978465	0.656017	0.00184812	0.0477633
AL050350.1	5.34939	-1.10987	0.95027	0.00185441	0.0477633
AL138733.1	27.4063	-1.11773	0.870575	0.00183631	0.0477633
NELL1	32.1605	-0.933116	0.615402	0.00184065	0.0477633
CYB5D2	67.4154	-0.522962	0.357482	0.0018527	0.0477633
CFTR	10.2041	-1.09999	0.957048	0.00189598	0.0487351
AC016493.1	11.6085	-1.09467	0.963121	0.00191143	0.049033
RASGEF1B	84.4901	1.0948	0.834387	0.00192103	0.0491799
ZNF451-AS1	35.1674	-0.831884	0.549135	0.00193853	0.0494941
DCLK1	737.664	0.821508	0.542156	0.0019411	0.0494941
AL121956.4	23.4354	-1.0115	0.706674	0.00195755	0.0498136

## Sheet: Astro_markers
gene	p_val	avg_log2FC	pct.1	pct.2	p_val_adj	cluster
GPC5	3.6633909687653e-109	0.346859702542461	0.993	0.856	1.34083772847779e-104	0
NRXN1	4.65095375936983e-100	0.306179882469013	0.999	0.893	1.70229558546695e-95	0
CABLES1	7.34958717091352e-95	0.604560167706786	0.933	0.497	2.69002240042606e-90	0
ARHGAP24	3.01144152626184e-85	0.554328358135558	0.899	0.487	1.1022177130271e-80	0
CTNNA2	3.15870729704544e-80	0.254610706058195	0.999	0.915	1.1561184577916e-75	0
SOX5	8.16979922671646e-77	0.288546952889147	0.989	0.837	2.99022821497049e-72	0
ERBB4	1.18780268654541e-75	0.253212459529376	0.999	0.89	4.34747661302485e-71	0
NKAIN3	4.34571936507989e-69	0.384446361078847	0.988	0.76	1.59057674481289e-64	0
FLRT2	1.77807972417328e-61	0.437423165373855	0.865	0.524	6.50794959844662e-57	0
NHSL1	3.79588542240704e-61	0.399898373926993	0.948	0.685	1.3893320234552e-56	0
STXBP5	5.76047108061887e-60	0.354243619987714	0.947	0.712	2.10839002021731e-55	0
GABRB1	1.60158857325189e-58	0.328683532325436	0.984	0.789	5.86197433695925e-54	0
ADGRL3	7.91263911977028e-57	0.28004674189918	0.992	0.837	2.89610504422712e-52	0
SLC1A2	1.6635715117223e-56	0.300795995904687	0.999	0.89	6.0888380900548e-52	0
CADM1	5.33906614008163e-56	0.308503559375509	0.988	0.813	1.95415159793128e-51	0
SYNE1	4.82956784094289e-54	0.338770919407333	0.98	0.77	1.76767012546351e-49	0
SHROOM3	1.84142793169438e-52	0.402516755164984	0.868	0.567	6.73981037279459e-48	0
RYR3	5.67258838800437e-52	0.261841625614234	0.99	0.846	2.07622407589348e-47	0
PLCB1	6.57938209202489e-50	0.383467587967202	0.929	0.663	2.40811963950203e-45	0
DNM3	3.38103996607211e-48	0.373939379895775	0.94	0.652	1.23749443798205e-43	0
OBI1-AS1	6.78662830890562e-48	0.345013894510429	0.96	0.741	2.48397382734255e-43	0
MERTK	2.18863236540815e-47	0.363654624877386	0.841	0.548	8.01061332063039e-43	0
DNAH7	2.90577089344687e-46	0.396202665307754	0.881	0.59	1.06354120471049e-41	0
CACNB2	3.43261333637091e-46	0.384683458628714	0.939	0.663	1.25637080724512e-41	0
HOPX	3.59883643081915e-46	0.347646764939302	0.672	0.375	1.31721012204412e-41	0
SH3RF1	3.87143553982464e-46	0.359664929981466	0.762	0.449	1.41698412193121e-41	0
GNA14	2.18332710309289e-45	0.39570198924126	0.898	0.596	7.9911955300303e-41	0
F11-AS1	2.87393523671698e-45	0.384012504338894	0.781	0.485	1.05188903599078e-40	0
CARMIL1	4.90917578473719e-45	0.314677101633461	0.965	0.744	1.79680742897166e-40	0
AL137139	1.6892731524685e-44	0.318362841098168	0.954	0.755	6.18290866534997e-40	0
FUT9	1.75888618226455e-44	0.300582288445155	0.973	0.776	6.43769931570649e-40	0
FGD4	2.59417503843933e-44	0.342653794322765	0.876	0.61	9.49494005819178e-40	0
PREX2	2.78804180143618e-44	0.3121405941974	0.969	0.749	1.02045117974366e-39	0
GRM3	3.87421689481311e-44	0.393796045708211	0.764	0.447	1.41800212567054e-39	0
TMEM132C	8.2020229185559e-44	0.37516752196878	0.65	0.356	3.00202240842064e-39	0
AC091826	1.11999969346095e-43	0.353998057573067	0.843	0.55	4.09931087803642e-39	0
PDE4D	1.23971293078042e-43	0.339500831539669	0.977	0.754	4.53747329794943e-39	0
RERG	2.11720015857063e-43	0.396144627487493	0.578	0.291	7.74916430038436e-39	0
EPHA6	2.89840104516475e-43	0.393873443338788	0.753	0.465	1.06084376654075e-38	0
AC097518	5.41601943435169e-43	0.39993145753812	0.591	0.301	1.98231727316706e-38	0
CDH20	1.73913288357769e-42	0.27266296079243	0.988	0.825	6.3654002671827e-38	0
MED12L	5.68649173605689e-42	0.308638945070918	0.944	0.719	2.08131284031418e-37	0
LRRC3B	8.83638305197553e-42	0.367628113323844	0.789	0.47	3.23420456085356e-37	0
PLEKHG1	1.15453810523792e-41	0.339186902916968	0.801	0.512	4.2257249189813e-37	0
MAST4	1.24176495189406e-41	0.308827272807226	0.951	0.715	4.54498390042746e-37	0
SGCD	1.48571675056918e-41	0.356847063882817	0.883	0.627	5.43787187875826e-37	0
DGKG	1.49615449419709e-41	0.320942685910905	0.932	0.698	5.47607506421075e-37	0
GLI3	2.24636991986217e-41	0.331740175619633	0.875	0.632	8.22193854368752e-37	0
MGAT4C	2.43244276440062e-41	0.308185003493873	0.946	0.746	8.90298376198271e-37	0
KCNQ3	2.45892503888336e-41	0.36092894560476	0.737	0.416	8.999911534817e-37	0
AL589740	5.98854992383449e-41	0.38358573467449	0.86	0.637	2.19186915762266e-36	0
AC073050	8.55513569573964e-41	0.338399899360802	0.907	0.666	3.13126521599766e-36	0
TNIK	1.30095368962296e-40	0.255090404421122	0.985	0.83	4.761620599389e-36	0
FBXL7	3.64402078846297e-40	0.269525907227053	0.975	0.798	1.33374804878533e-35	0
ARHGEF26-AS1	7.54166291242359e-40	0.324172758194636	0.858	0.594	2.76032404257616e-35	0
STOX1	2.16118626113415e-39	0.314697254725163	0.831	0.562	7.9101578343771e-35	0
ASAP2	2.2395403136339e-39	0.302902813163005	0.801	0.525	8.19694150193145e-35	0
TOX	2.9126507232344e-39	0.336349038504996	0.817	0.562	1.06605929121102e-34	0
STARD13	2.10132839836107e-38	0.317180762190038	0.861	0.624	7.69107207084135e-34	0
HS2ST1	3.09710414393772e-38	0.3194685739069	0.787	0.526	1.13357108772265e-33	0
SLC35F1	4.95698280163409e-38	0.338807433945219	0.846	0.556	1.81430527522609e-33	0
BRINP3	1.16032191068838e-37	0.335671912933341	0.798	0.526	4.24689422531054e-33	0
GRID1	2.98751913506783e-37	0.305083356801584	0.886	0.629	1.09346187862617e-32	0
LINC00461	3.57670480027604e-37	0.289527073378688	0.954	0.729	1.30910972394903e-32	0
RORB	4.12401029544737e-37	0.324154233524845	0.85	0.57	1.50942900823669e-32	0
VAV3	4.12654933488446e-37	0.343074481768348	0.634	0.353	1.51035832206106e-32	0
PDE7B	4.76059401584922e-37	0.326276237109999	0.898	0.627	1.74242501574097e-32	0
AC106845	5.55337603184441e-37	0.322093012802043	0.719	0.441	2.03259116141537e-32	0
ESRRG	6.38945519625592e-37	0.331647356896652	0.845	0.57	2.33860449638163e-32	0
LMO3	7.56027851489587e-37	0.313435538204124	0.857	0.617	2.76713753923704e-32	0
RBMS3	1.04099473643247e-36	0.286171103796383	0.966	0.769	3.8101448348165e-32	0
LINC00299	3.9093982186716e-36	0.304139994116386	0.954	0.726	1.43087884201599e-31	0
ADAMTS17	8.03414990205294e-36	0.339486650693628	0.666	0.403	2.9405792056504e-31	0
EPHB1	9.53661195800137e-36	0.315010728304984	0.77	0.519	3.49049534274808e-31	0
EYA1	1.86434220785743e-35	0.318810000120981	0.783	0.516	6.82367891497899e-31	0
OPHN1	2.31595720116497e-35	0.289992080083127	0.966	0.76	8.47663495198392e-31	0
KIAA0319	2.39699526572041e-35	0.290520254134368	0.721	0.455	8.77324237206327e-31	0
MEIS2	3.19426396089157e-35	0.292816042032671	0.955	0.729	1.16913255232593e-30	0
ATP8A1	3.52728117162963e-35	0.297292703945256	0.8	0.518	1.29102018162816e-30	0
MEIKIN	3.58444889076575e-35	0.31193077274423	0.654	0.384	1.31194413850917e-30	0
GPHN	5.08839077837031e-35	0.260705944179818	0.965	0.775	1.86240190879132e-30	0
RFTN2	2.49265183425609e-34	0.301571796790908	0.82	0.567	9.12335497856071e-30	0
NR3C2	3.11233375232731e-34	0.29722688844044	0.849	0.589	1.13914527668932e-29	0
DCLK1	4.39179542064026e-34	-0.660232282488994	0.26	0.454	1.60744104190854e-29	0
CDH10	4.55311919679637e-34	0.310467712369244	0.733	0.453	1.66648715721944e-29	0
CPEB3	8.08840729123072e-34	0.29201305181468	0.843	0.578	2.96043795266335e-29	0
NCKAP5	1.47165328507343e-33	0.290512510527108	0.918	0.701	5.38639818869727e-29	0
GLCCI1	2.46064138549072e-33	0.301046191995773	0.628	0.377	9.00619353503457e-29	0
TMEM108	2.95477178186166e-33	0.304136564037482	0.74	0.463	1.08147601987919e-28	0
LINC00511	4.06184374355651e-33	0.311025099737691	0.883	0.612	1.48667542857912e-28	0
RHOJ	4.43540129190411e-33	0.284482260690834	0.721	0.438	1.62340122684982e-28	0
PAMR1	1.00199382348165e-32	0.295372262063362	0.896	0.653	3.6673975933252e-28	0
TENM2	1.26469032361424e-32	0.31653201081439	0.917	0.704	4.62889305346047e-28	0
ITPR2	1.40706195168154e-32	0.258986140649275	0.971	0.776	5.14998744934961e-28	0
ZFHX4	1.51468272145594e-32	0.287997049007483	0.881	0.647	5.5438902288009e-28	0
GARNL3	1.52872440291621e-32	0.286257283836451	0.792	0.544	5.5952841871136e-28	0
COL11A1	2.75684021670733e-32	0.295668036326394	0.533	0.289	1.00903108771705e-27	0
PARD3B	3.48606136985056e-32	0.26687727396668	0.973	0.772	1.27593332197901e-27	0
AL109809	5.17846135097643e-32	0.301026031893529	0.91	0.666	1.89536863907088e-27	0
FAM107A	7.52104281206242e-32	0.282421940959661	0.891	0.646	2.75277687964297e-27	0
UNC5C	8.89835648847135e-32	0.320597051993693	0.722	0.455	3.2568874583454e-27	0
OTUD7A	1.03631318361637e-31	0.282182434836096	0.861	0.618	3.79300988335426e-27	0
ACSS3	2.75157469642366e-31	0.285778737115011	0.873	0.613	1.00710385463802e-26	0
PSD3	2.86041521744883e-31	0.274321794194532	0.958	0.738	1.04694057373845e-26	0
GLI2	2.91123020208358e-31	0.264535360940785	0.617	0.363	1.06553936626461e-26	0
AF279873	3.23987756414342e-31	0.366523787622113	0.52	0.286	1.18582758725213e-26	0
PRDM16	3.37629025594461e-31	0.267412780828107	0.86	0.634	1.23575599657829e-26	0
SASH1	4.34965414139666e-31	0.257161741141485	0.96	0.763	1.59201691229259e-26	0
SEL1L3	4.56384130391314e-31	0.254684455014011	0.402	0.19	1.67041155564525e-26	0
TMTC2	5.58419642946672e-31	0.289351274896755	0.896	0.669	2.04387173514911e-26	0
CSGALNACT1	7.87901996421053e-31	0.276112086591916	0.955	0.748	2.8838000971007e-26	0
AC002429	8.44760138057464e-31	0.327221697593518	0.877	0.65	3.09190658130413e-26	0
SLC38A1	1.27298672863314e-30	-0.489802380885192	0.11	0.31	4.65925872547014e-26	0
SLC6A11	1.27460563624435e-30	0.258481386684957	0.565	0.317	4.66518408921795e-26	0
LRRC4C	1.48948835851036e-30	0.320177189814115	0.854	0.618	5.45167634098376e-26	0
DOCK1	1.92332798803667e-30	0.26526681259743	0.901	0.668	7.039572769013e-26	0
MID1	2.05850778114817e-30	0.270297199096963	0.721	0.464	7.5343443297804e-26	0
DDAH1	2.16890594828358e-30	0.289660084791222	0.851	0.603	7.93841266131274e-26	0
RGS20	3.70802366282144e-30	0.291745618315148	0.886	0.648	1.35717374082927e-25	0
RANBP3L	7.73448551593591e-30	0.291673839650418	0.911	0.674	2.8308990436877e-25	0
CACHD1	2.1113941278111e-29	0.27511820665773	0.922	0.69	7.7279136472014e-25	0
ZNF462	2.53265368022812e-29	0.262677068468186	0.747	0.497	9.26976573500293e-25	0
POU6F2	2.88020000750351e-29	0.276990750288958	0.45	0.229	1.05418200474636e-24	0
NEO1	4.44972610994588e-29	0.275481768513218	0.929	0.688	1.62864425350129e-24	0
STON2	4.85689495024851e-29	0.279377447389412	0.935	0.69	1.77767212074046e-24	0
NLGN4X	4.88133208738294e-29	0.275818241391148	0.661	0.414	1.78661635730303e-24	0
LINC00499	7.8308873287679e-29	0.358059941531569	0.807	0.565	2.86618307120234e-24	0
IQCA1	1.06801059523062e-28	0.274509098112043	0.898	0.658	3.90902557960357e-24	0
AHCYL2	1.23747834088842e-28	0.272620848283652	0.97	0.744	4.52929447548571e-24	0
OLFM2	1.24831108772052e-28	0.260878350798053	0.685	0.436	4.56894341216587e-24	0
EFEMP1	1.33377982760733e-28	0.299911951251454	0.801	0.553	4.8817675470256e-24	0
RALGAPA2	1.60141504411624e-28	0.266174430039739	0.824	0.598	5.86133920296986e-24	0
HPSE2	2.38676393274884e-28	0.374539663132467	0.563	0.322	8.73579467025404e-24	0
TSPAN7	2.6734909192246e-28	0.277076902573156	0.789	0.525	9.78524411345397e-24	0
PLSCR4	5.04171047935678e-28	0.267180805975309	0.838	0.606	1.84531645254938e-23	0
C1orf21	5.48428593583173e-28	0.263765944617926	0.846	0.609	2.00730349537377e-23	0
REPS1	6.04863054065255e-28	0.259700360816373	0.879	0.638	2.21385926418424e-23	0
BMPR1B	6.29101674246445e-28	0.265556421015828	0.951	0.738	2.30257503790941e-23	0
ZSWIM6	7.75894538320681e-28	0.262753828444068	0.943	0.734	2.83985159970753e-23	0
ITSN1	9.13301192394152e-28	0.260969494268125	0.917	0.68	3.34277369428184e-23	0
ATP13A4	1.05489973909662e-27	0.267238820605125	0.929	0.699	3.86103853506753e-23	0
LINC00836	1.08173827862152e-27	-0.311775490745929	0.012	0.167	3.95927027358264e-23	0
GABRA2	1.33802360949414e-27	0.283961313153855	0.83	0.566	4.89730021310951e-23	0
PTCHD1-AS	1.88975845786491e-27	0.307918682340732	0.845	0.62	6.91670493163136e-23	0
TNC	1.9448060566574e-27	-0.432170955440694	0.086	0.272	7.11818464797174e-23	0
AC007389	2.89795509281215e-27	0.287413007619797	0.678	0.433	1.06068054352017e-22	0
SLC4A4	3.98777883230894e-27	0.281099976257843	0.943	0.725	1.4595669304134e-22	0
AKAP12	4.62648935304554e-27	0.25456752046659	0.599	0.359	1.6933413681082e-22	0
ASPH	6.35463126908731e-27	0.25025691249905	0.959	0.759	2.32585859079865e-22	0
SUCLG2-AS1	6.9357819038471e-27	0.267877037990255	0.696	0.464	2.53856553462708e-22	0
KLHL32	8.83108969896375e-27	0.269954338620697	0.723	0.498	3.23226714071772e-22	0
ACSL6	9.34678899057373e-27	0.257030695632814	0.842	0.603	3.42101823843989e-22	0
PHLPP1	1.47919756617545e-26	0.259900090965068	0.92	0.698	5.41401101195878e-22	0
FAT3	1.49247633229606e-26	0.270896585926159	0.881	0.655	5.46261262383679e-22	0
POU2F1	1.62293317566334e-26	0.259634443301881	0.869	0.629	5.94009771624537e-22	0
MOXD1	1.65617547823634e-26	0.296582580279916	0.36	0.174	6.06176786789283e-22	0
ME1	1.83192347091322e-26	0.256780734755393	0.655	0.403	6.70502309588946e-22	0
FOXO1	2.10353863294096e-26	0.260060727769522	0.873	0.638	7.69916175042719e-22	0
CGNL1	2.66490988884863e-26	0.251671307689657	0.65	0.43	9.75383668417488e-22	0
PDE3B	5.3252581334521e-26	0.273875386655031	0.593	0.355	1.9490977294248e-21	0
NRP1	9.75824667185096e-26	0.26892752911763	0.579	0.34	3.57161586436417e-21	0
EGFR	1.14734441413194e-25	0.255883460797901	0.777	0.537	4.19939529016431e-21	0
AGBL4	1.72594139312543e-25	0.269725423692811	0.847	0.621	6.31711809297839e-21	0
FGGY	1.80091289939261e-25	0.252168280758288	0.714	0.485	6.59152130306689e-21	0
ZNRF3	3.55825641406788e-25	0.259168089150273	0.936	0.732	1.30235743011298e-20	0
AC053513	4.71200101631374e-25	0.278367712931757	0.828	0.605	1.72463949198099e-20	0
MRVI1	6.87999480094566e-25	0.264151944498046	0.894	0.641	2.51814689709412e-20	0
AC115622	1.25218852511139e-24	0.25364459208587	0.435	0.24	4.58313522076021e-20	0
PHACTR3	1.35729443053047e-24	0.250533656047902	0.916	0.714	4.96783334518458e-20	0
MACROD2	2.54302474540172e-24	0.283139535357424	0.822	0.599	9.30772487064483e-20	0
ZHX3	4.54868362062598e-24	0.250292113618587	0.956	0.745	1.66486369198532e-19	0
LRMDA	6.09261604393776e-24	0.29651353667504	0.755	0.515	2.22995839824166e-19	0
ALCAM	8.84423354908405e-24	0.252337421835104	0.79	0.566	3.23707792130025e-19	0
FIGN	1.52421397130617e-23	0.25116224605587	0.822	0.596	5.57877555637773e-19	0
EGLN3	2.63418783695132e-23	0.272565036497671	0.728	0.511	9.64139090202551e-19	0
AC073475	4.45900699410948e-23	0.273465544543474	0.729	0.518	1.63204114991401e-18	0
FAM171B	9.53327932104434e-23	0.255872901677981	0.823	0.573	3.48927556429544e-18	0
AC087854	1.03761779520584e-22	0.277013359893342	0.809	0.593	3.79778489223291e-18	0
AC087564	6.43275053849337e-22	0.252134459769443	0.74	0.536	2.35445102459396e-17	0
CD44	7.11493429384024e-20	-0.454572922205664	0.21	0.361	2.60413710088847e-15	0
ZNF98	1.09947457183645e-18	0.269470565570545	0.559	0.359	4.0241868803786e-14	0
TSHZ2	1.89453841223999e-18	-0.383134227972613	0.142	0.285	6.93420004263957e-14	0
LINC01266	1.50201183767496e-16	0.250799001273757	0.386	0.235	5.49751352707412e-12	0
SYNPO2	3.95838825345175e-15	-0.314566092980897	0.139	0.268	1.44880968464588e-10	0
CCDC85A	2.06015836411893e-13	-0.270670101897211	0.075	0.184	7.54038562851171e-09	0
VCAN	4.85608706703928e-13	-0.328599851738781	0.328	0.424	1.77737642740705e-08	0
STXBP5L	6.12643590994741e-13	-0.312220814829185	0.339	0.447	2.24233680739985e-08	0
GALNT15	1.03205371638295e-12	-0.295768198017539	0.192	0.309	3.77741980733323e-08	0
TTN	1.6596860531556e-12	-0.252554891790175	0.181	0.304	6.07461692315481e-08	0
ADAMTSL3	4.43805387609955e-12	-0.296298842512589	0.142	0.251	1.6243720991912e-07	0
KAZN	8.72023799465029e-12	-0.31246011366334	0.545	0.582	3.19169430842195e-07	0
FTL	9.2745058811159e-12	-0.2837344941896	0.546	0.579	3.39456189754723e-07	0
CRYAB	3.40600676076659e-11	-0.306563782961521	0.356	0.45	1.24663253450818e-06	0
UBC	8.95122805765342e-11	-0.253910169299001	0.398	0.486	3.27623898138173e-06	0
NFASC	3.02765798828723e-10	-0.27615238019518	0.345	0.431	1.10815310029301e-05	0
L3MBTL4	3.38770411436886e-10	-0.286466351964342	0.292	0.379	1.23993358290015e-05	0
MAN1C1	8.25566306039886e-09	-0.275187945149446	0.26	0.343	0.000302165523673659	0
LINC01088	1.2335417607655e-08	-0.351111287886076	0.243	0.323	0.000451488619857779	0
AC012405	2.04331299439622e-08	-0.294913570451684	0.443	0.486	0.000747872989078961	0
MAP1B	3.1000662416322e-08	-0.251257766865331	0.475	0.523	0.0011346552450998	0
DPP6	3.95222893017179e-08	-0.2832407643239	0.465	0.506	0.00144655531073218	0
AC073941	1.40688889508437e-07	-0.276386048753807	0.283	0.349	0.00514935404489831	0
GPC6	1.53542605182523e-07	-0.251593152993829	0.278	0.357	0.00561981289228551	0
ROBO2	9.05580952257008e-07	-0.268434347090937	0.413	0.468	0.0331451684335587	0
OSBPL11	1.79443560826393e-71	-0.509402440873191	0.225	0.744	6.5678137698068e-67	1
PON2	1.8604062533983e-69	-0.55402048729316	0.307	0.834	6.80927292806313e-65	1
PAPLN	2.64019857292869e-67	-0.474311245594717	0.252	0.773	9.6633907967763e-63	1
YAP1	6.33827253142852e-67	-0.492894709828709	0.249	0.774	2.31987112922815e-62	1
CHPT1	3.6314072745136e-66	-0.541671721833639	0.315	0.839	1.32913137654472e-61	1
AC091826	5.24376977729364e-66	-0.523195953760072	0.246	0.756	1.91927217618725e-61	1
TP53BP2	5.65080798400532e-66	-0.42097947528243	0.154	0.618	2.06825223022579e-61	1
SLCO1C1	5.65735927472888e-66	-0.543739010358154	0.252	0.775	2.07065006814352e-61	1
NPAS3	8.881823392074e-66	-0.326880199181262	0.817	0.98	3.250836179733e-61	1
ACSS3	2.50538801903682e-65	-0.521894261060826	0.289	0.813	9.16997068847666e-61	1
GPC5	5.55947725579448e-65	-0.458035866240423	0.685	0.961	2.03482427039334e-60	1
LINC00472	6.15645884254525e-65	-0.473700111789907	0.248	0.762	2.25332550095999e-60	1
CDC14A	6.19169171996736e-65	-0.511812147783135	0.251	0.754	2.26622108642525e-60	1
GJA1	6.4717155248441e-65	-0.520459572657628	0.267	0.772	2.36871259924819e-60	1
WLS	3.1022641309472e-63	-0.50720807931231	0.294	0.806	1.13545969456798e-58	1
GPM6A	5.71777561479844e-63	-0.336359843793029	0.809	0.985	2.09276305277238e-58	1
USP3	1.71970321020083e-62	-0.400995256301108	0.143	0.577	6.29428571965604e-58	1
MERTK	3.13416175271943e-62	-0.495453884598758	0.252	0.751	1.14713454311284e-57	1
BMPR1B	4.17259200552815e-62	-0.559792355011149	0.439	0.912	1.52721039994336e-57	1
NHSL1	7.88379268953535e-62	-0.569105739080223	0.391	0.877	2.88554696229683e-57	1
GNA14	8.64133247706329e-62	-0.587790060352011	0.314	0.798	3.16281409992993e-57	1
CARMIL1	1.18198273766921e-61	-0.547985402987809	0.455	0.918	4.32617501814308e-57	1
MTM1	1.37255649804584e-61	-0.401448695260691	0.177	0.635	5.02369403849756e-57	1
HS2ST1	2.09068345227986e-61	-0.471604608093278	0.23	0.717	7.65211050368952e-57	1
STK33	5.12492203464932e-61	-0.48554301735265	0.244	0.748	1.875772713902e-56	1
PTN	7.82819880621868e-61	-0.535417647423848	0.241	0.706	2.8651990450641e-56	1
ATF7	1.01316968746906e-60	-0.41828607363904	0.22	0.721	3.70830237310549e-56	1
FRS2	1.5051791347114e-60	-0.412204157569583	0.204	0.695	5.50910615095719e-56	1
LGR4	1.86881229892105e-60	-0.49249550785929	0.251	0.746	6.84003989528092e-56	1
NUMB	2.44333702084566e-60	-0.462259165551312	0.268	0.785	8.94285782999721e-56	1
MYO6	3.38089079774271e-60	-0.501252937159186	0.33	0.847	1.23743984088181e-55	1
RHOJ	3.97137707173583e-60	-0.437655098899914	0.175	0.627	1.45356372202603e-55	1
ID4	4.4002051810379e-60	-0.404979295555328	0.167	0.619	1.61051909831168e-55	1
LINC01578	4.42409743640394e-60	-0.370414358256281	0.159	0.604	1.61926390269821e-55	1
ZNF680	1.16288251603276e-59	-0.365703177449355	0.172	0.622	4.2562662969315e-55	1
GRAMD1C	1.48420632023555e-59	-0.484633369612939	0.27	0.769	5.43234355269412e-55	1
UBAP2	1.98860349959162e-59	-0.367912322634004	0.154	0.601	7.27848766885529e-55	1
ARHGEF26-AS1	4.81482241816442e-59	-0.489202521904222	0.278	0.793	1.76227315327236e-54	1
TLR4	4.90064904499143e-59	-0.371882566471032	0.145	0.581	1.79368655695731e-54	1
GPT2	7.0551125685927e-59	-0.399864713976567	0.201	0.664	2.58224175123061e-54	1
LINC01748	8.70010301168303e-59	-0.476041546208304	0.241	0.737	3.18432470330611e-54	1
STIM2	9.57828529271735e-59	-0.387374592241346	0.156	0.59	3.50574819998748e-54	1
FNDC3B	1.5650154647789e-58	-0.413338672535656	0.209	0.68	5.72811310263726e-54	1
FGD4	1.74477611268493e-58	-0.5054403642714	0.307	0.805	6.3860550500381e-54	1
ATP1B2	1.82145893916618e-58	-0.435892491759065	0.267	0.775	6.66672186324213e-54	1
PDGFRB	2.40154777696324e-58	-0.387533971592685	0.143	0.566	8.78990501846315e-54	1
SLC1A3	3.79526566201773e-58	-0.39065759681664	0.738	0.971	1.38910518495511e-53	1
CCSER2	3.79755582989491e-58	-0.405533504575034	0.233	0.723	1.38994340929983e-53	1
SENP7	4.30401898213957e-58	-0.375816824569007	0.196	0.672	1.5753139876529e-53	1
ETNPPL	4.57881469103935e-58	-0.539227587375748	0.354	0.839	1.67589196506731e-53	1
ACSS1	4.59324387925267e-58	-0.466443396097928	0.268	0.76	1.68117319224527e-53	1
ALDH1L1	4.62860573350414e-58	-0.478532719384238	0.312	0.834	1.69411598451985e-53	1
CACHD1	5.34595448323862e-58	-0.518476748676736	0.373	0.877	1.95667280041017e-53	1
EPC1	6.19999566222812e-58	-0.413493446956196	0.241	0.744	2.26926041233211e-53	1
GPD2	6.40742477194183e-58	-0.412974266744527	0.203	0.667	2.34518154077843e-53	1
MTMR1	8.62043923715747e-58	-0.374745431327468	0.169	0.615	3.155166965192e-53	1
REPS1	9.80422428991141e-58	-0.483119709914119	0.322	0.828	3.58844413235047e-53	1
PLSCR4	1.06264161953078e-57	-0.465751732021666	0.288	0.794	3.88937459164462e-53	1
TLE1	1.19251184567631e-57	-0.421005234672275	0.211	0.683	4.36471260635987e-53	1
FIGN	1.2936402935448e-57	-0.493117963915636	0.273	0.782	4.73485283840332e-53	1
EFEMP1	1.39466994756272e-57	-0.494030652278495	0.262	0.738	5.10463147507431e-53	1
EMX2	1.43810993852487e-57	-0.365434663456453	0.137	0.559	5.26362618599486e-53	1
C3orf70	1.472550275912e-57	-0.392542812681674	0.161	0.606	5.38968126486549e-53	1
STON2	1.47334121933762e-57	-0.524997674809353	0.379	0.879	5.39257619689762e-53	1
METTL15	1.59962823994515e-57	-0.430599383174677	0.22	0.703	5.85479932102324e-53	1
ARHGEF26	1.89500773963984e-57	-0.488469296503278	0.336	0.85	6.93591782785578e-53	1
SEMA4B	2.20502783323881e-57	-0.347829330885817	0.167	0.609	8.07062237243737e-53	1
BMP2K	2.21727356432291e-57	-0.463309268088879	0.314	0.811	8.11544297277829e-53	1
AC027117	2.25099993995798e-57	-0.426562295124205	0.228	0.706	8.23888488024021e-53	1
AASS	2.58836241260986e-57	-0.398376926263525	0.219	0.695	9.47366526639334e-53	1
AL512662	5.46705936711774e-57	-0.352363216507854	0.093	0.478	2.00099839895876e-52	1
INTS10	5.52453893667667e-57	-0.364815190225037	0.162	0.598	2.02203649621303e-52	1
TMEM135	9.3773326786048e-57	-0.398189040035422	0.204	0.669	3.43219753369614e-52	1
PIK3C2A	1.08283365510574e-56	-0.424462388608455	0.244	0.737	3.96327946105253e-52	1
NOTCH2	1.27226535882846e-56	-0.37711409061354	0.203	0.669	4.65661843984806e-52	1
ITGAV	1.71111097536784e-56	-0.393146439278471	0.191	0.65	6.26283728094384e-52	1
SLC4A4	2.09719486806939e-56	-0.538982949453854	0.447	0.895	7.67594293662076e-52	1
SOX5	3.10656351560003e-56	-0.451820491531543	0.64	0.956	1.13703331234477e-51	1
POU2F1	5.42930404378031e-56	-0.483422214284076	0.304	0.821	1.98717957306403e-51	1
ARHGAP42	6.80177933324791e-56	-0.396781019127441	0.211	0.668	2.48951925376207e-51	1
HIF1A	7.87905885790303e-56	-0.378256410500697	0.201	0.678	2.88381433258109e-51	1
AC099792	9.55174780891882e-56	-0.444682005338015	0.248	0.717	3.49603521554238e-51	1
NKAIN3	9.65316219252193e-56	-0.529918900710414	0.519	0.922	3.53315389408495e-51	1
SAT1	1.1638136039969e-55	-0.45814312346049	0.211	0.652	4.25967417198905e-51	1
DECR1	1.21960578756463e-55	-0.371918720341665	0.175	0.616	4.46387914306532e-51	1
GLI3	1.38019073859808e-55	-0.492671297965	0.333	0.818	5.05163612234282e-51	1
LRRC3B	1.56914860702737e-55	-0.495889650468001	0.225	0.667	5.74324081658088e-51	1
GABRA2	1.61000244058702e-55	-0.49335148317559	0.265	0.76	5.89276993279254e-51	1
RORA	1.87134672018013e-55	-0.332292081802231	0.777	0.97	6.84931613053131e-51	1
TTC17	1.97362652267503e-55	-0.406899033030238	0.254	0.748	7.22367043564287e-51	1
PLPP1	1.98228630079541e-55	-0.406608590923481	0.215	0.669	7.25536608954129e-51	1
RASSF8	2.1791693296559e-55	-0.416009466648862	0.233	0.692	7.97597766347358e-51	1
CGNL1	2.18323624753377e-55	-0.384120296880154	0.17	0.594	7.99086298959834e-51	1
PLEKHG1	2.50927344948936e-55	-0.439344322296377	0.232	0.709	9.184191752476e-51	1
ABI1	3.13163085822126e-55	-0.478757177482005	0.325	0.836	1.14620821041756e-50	1
LGI4	3.38989671540039e-55	-0.419538098415038	0.223	0.682	1.2407360968037e-50	1
SMURF2	3.73508084736949e-55	-0.38325184173053	0.19	0.631	1.36707694094571e-50	1
ATAD2B	3.79380176444481e-55	-0.361313608261679	0.186	0.64	1.38856938380445e-50	1
ELP4	4.66564729162956e-55	-0.431091081781885	0.267	0.746	1.70767356520934e-50	1
PUM1	7.34248074023087e-55	-0.355001173041663	0.199	0.66	2.6874213757319e-50	1
AC015983	1.10753173929359e-54	-0.365733947426708	0.116	0.509	4.05367691898845e-50	1
MGST1	1.14305940411575e-54	-0.494416235947525	0.336	0.82	4.18371172500406e-50	1
FAM184A	1.17664557389514e-54	-0.476587390823669	0.315	0.811	4.30664046501358e-50	1
PREX2	1.36593718439132e-54	-0.525571324401223	0.468	0.92	4.99946668859066e-50	1
EPS15	1.54796680653367e-54	-0.443696704118834	0.296	0.787	5.66571330859388e-50	1
MID1	1.9355796731152e-54	-0.392481631461091	0.198	0.645	7.08441516156896e-50	1
PLIN5	1.9447634854054e-54	-0.362504994621469	0.185	0.627	7.1180288329323e-50	1
PTCHD1-AS	2.28534861878169e-54	-0.541755198430823	0.339	0.793	8.36460447960287e-50	1
MTSS2	2.29138510844117e-54	-0.461023831675244	0.305	0.812	8.38669863540552e-50	1
BCKDHB	2.95533583574622e-54	-0.490185453328222	0.365	0.854	1.08168246924147e-49	1
WASF3	3.35140835946646e-54	-0.37334771546849	0.203	0.655	1.22664897364832e-49	1
WDR17	4.05224464262043e-54	-0.392850750293439	0.212	0.678	1.4831620616455e-49	1
HSDL2	4.05821038270817e-54	-0.318972931777358	0.121	0.52	1.48534558217502e-49	1
RIMKLB	5.26563933084271e-54	-0.355576939525233	0.196	0.656	1.92727665148174e-49	1
TENT2	5.78813008945441e-54	-0.392098270344083	0.235	0.71	2.11851349404121e-49	1
ARHGAP24	6.09815258234943e-54	-0.549894274729975	0.272	0.709	2.23198482666572e-49	1
ACSBG1	6.25141058256931e-54	-0.436101154951426	0.27	0.76	2.28807878732619e-49	1
DMTF1	8.34683287215889e-54	-0.343207511330453	0.186	0.638	3.05502429953888e-49	1
ZNF521	8.42233428723126e-54	-0.406338950029826	0.232	0.707	3.08265857246951e-49	1
PLOD2	8.69049684623832e-54	-0.373970318998776	0.195	0.633	3.18080875069169e-49	1
CPNE8	9.00690342605105e-54	-0.418090273615434	0.182	0.607	3.29661672296895e-49	1
LRIG1	1.01914563878407e-53	-0.514402478879919	0.413	0.886	3.73017495251356e-49	1
TMEM164	1.139992035972e-53	-0.405845578694145	0.169	0.594	4.1724848508611e-49	1
AC092924	1.23168863991339e-53	-0.378833325590732	0.109	0.49	4.50810359094698e-49	1
SF1	1.497535517569e-53	-0.355499116648101	0.188	0.626	5.48112974785428e-49	1
SH3RF1	1.84013741615371e-53	-0.427463191201419	0.206	0.643	6.73508695686419e-49	1
ANOS1	1.85666580952472e-53	-0.384763323348901	0.125	0.53	6.79558252944142e-49	1
SLC18B1	2.17722193166978e-53	-0.35474637237126	0.159	0.584	7.96884999210455e-49	1
PDE7B	2.52748991328539e-53	-0.501067095303017	0.331	0.822	9.25086583161584e-49	1
GLUL	2.53061787222691e-53	-0.522556258363888	0.368	0.83	9.26231447413771e-49	1
NUTM2B-AS1	3.22770327025838e-53	-0.378937106055953	0.207	0.646	1.18137167394727e-48	1
PTAR1	3.50890465211967e-53	-0.377731869238024	0.178	0.608	1.28429419172232e-48	1
DYRK1A	3.62968495484199e-53	-0.403637640397814	0.235	0.707	1.32850099032172e-48	1
CNTNAP3B	4.32062486629688e-53	-0.449325963654843	0.19	0.597	1.58139190731332e-48	1
CABLES1	5.47450915979841e-53	-0.581438019149477	0.309	0.72	2.00372509757782e-48	1
AGT	6.99304990791957e-53	-0.348132261471437	0.17	0.593	2.55952619679764e-48	1
EYA1	7.24172416062492e-53	-0.450657019433027	0.238	0.704	2.65054346003033e-48	1
CSGALNACT1	7.44705889911901e-53	-0.509046109491902	0.466	0.914	2.72569802766655e-48	1
ZNF516	7.65368837607416e-53	-0.380184162893572	0.223	0.69	2.8013264825269e-48	1
GNA13	8.98227239044169e-53	-0.330300828649827	0.148	0.553	3.28760151762556e-48	1
OTUD7B	1.17693201780908e-52	-0.385713827357651	0.227	0.685	4.30768887838302e-48	1
CTNND1	1.1821527756297e-52	-0.335300855040223	0.222	0.687	4.32679737408228e-48	1
STOX1	1.19988537336529e-52	-0.423977604752911	0.275	0.753	4.3917004550543e-48	1
IFT88	1.21594550889244e-52	-0.379069093514479	0.193	0.638	4.45048215709721e-48	1
FGGY	1.29292464944783e-52	-0.407747454288059	0.209	0.658	4.73223350944401e-48	1
AL117335	1.30444097770646e-52	-0.320719804382024	0.125	0.513	4.77438442250342e-48	1
PIK3C3	1.58424814894368e-52	-0.321320401179304	0.156	0.577	5.79850664994876e-48	1
MGLL	1.62694551315764e-52	-0.404829438757503	0.238	0.71	5.95478327270829e-48	1
RFX3-AS1	1.72085552009071e-52	-0.412470111674715	0.233	0.687	6.29850328908402e-48	1
RANBP3L	1.78549552386979e-52	-0.506770733289616	0.381	0.856	6.53509216691582e-48	1
CYP4V2	1.83468448946832e-52	-0.318855764058358	0.133	0.535	6.71512869990301e-48	1
IQCK	1.95680043583024e-52	-0.384728015149573	0.241	0.714	7.16208527518225e-48	1
KIAA0319	2.33697911629235e-52	-0.383219395813042	0.195	0.637	8.55357726354164e-48	1
GNG12-AS1	2.34470266718276e-52	-0.420395301350507	0.119	0.498	8.58184623215563e-48	1
ARID2	2.6629638722168e-52	-0.363943821097297	0.198	0.648	9.74671406870072e-48	1
MRVI1	2.7898491595528e-52	-0.481563129809723	0.333	0.833	1.02111269088792e-47	1
SLC25A13	2.98358687592878e-52	-0.329519204691577	0.14	0.538	1.09202263245869e-47	1
CPQ	2.99357005215851e-52	-0.449917109214306	0.307	0.792	1.09567657479053e-47	1
TOX	3.78478753868288e-52	-0.457192577116275	0.277	0.747	1.38527008703332e-47	1
SCAF8	3.9468580302353e-52	-0.333894002079707	0.196	0.641	1.44458950764642e-47	1
SPRED1	4.16494264818218e-52	-0.390461135833302	0.204	0.645	1.52441065866116e-47	1
SEC14L1	4.20792065141116e-52	-0.337355940343628	0.167	0.585	1.540141037623e-47	1
TDRD3	4.37543257837608e-52	-0.396330407306547	0.249	0.734	1.60145207801143e-47	1
F3	4.68511175402127e-52	-0.415612285740696	0.217	0.663	1.71479775308932e-47	1
HEPACAM	4.95536336655675e-52	-0.387347349119245	0.259	0.738	1.81371254579343e-47	1
LMBRD1	5.04520909452978e-52	-0.344452811075754	0.174	0.597	1.84659698068884e-47	1
LYPLAL1	7.29602930973703e-52	-0.335572740347497	0.154	0.564	2.67041968765685e-47	1
ZFHX3	8.03964303208223e-52	-0.442240029692179	0.302	0.794	2.94258974617242e-47	1
ADGRA3	9.78562118677036e-52	-0.440629198669588	0.314	0.813	3.58163521056982e-47	1
SNTA1	9.81951652001679e-52	-0.331154406209956	0.177	0.61	3.59404124149135e-47	1
TRPS1	9.83946826561081e-52	-0.503907622323173	0.518	0.931	3.60134377989621e-47	1
TRPM3	1.14088650547346e-51	-0.502765080202925	0.527	0.895	4.17575869868341e-47	1
VWA8	1.15175061049873e-51	-0.386335909127526	0.236	0.707	4.21552240948642e-47	1
AC053527	1.24040893263488e-51	-0.364199528021506	0.188	0.618	4.54002073433693e-47	1
GAREM1	1.33154116109365e-51	-0.466253002795168	0.325	0.82	4.87357380371886e-47	1
PNPLA8	1.3546996564677e-51	-0.358391224970612	0.182	0.602	4.95833621263743e-47	1
AC046134	1.46073302734986e-51	-0.40409887043724	0.252	0.741	5.34642895340324e-47	1
KATNBL1	2.35361983741298e-51	-0.356794080129707	0.236	0.692	8.61448396691526e-47	1
PDLIM5	2.36490058807238e-51	-0.434500297919999	0.307	0.802	8.6557726424037e-47	1
GABRG1	2.37247954869727e-51	-0.380972161713715	0.204	0.648	8.68351239618689e-47	1
EDNRB	2.38144009581407e-51	-0.327026028592986	0.069	0.409	8.71630889468909e-47	1
AKAP10	2.4023680326879e-51	-0.371061524750762	0.212	0.662	8.79290723644098e-47	1
INVS	2.41483550311761e-51	-0.378510667629517	0.198	0.627	8.83853942496075e-47	1
AC087564	2.92843008075259e-51	-0.447408647125132	0.249	0.703	1.07183469385626e-46	1
CAPZA1	2.93329657251278e-51	-0.326971556255461	0.175	0.592	1.0736158785054e-46	1
GLUD1	3.57723266548807e-51	-0.499868773469396	0.395	0.877	1.30930292789529e-46	1
MAP4K5	4.61121612559847e-51	-0.399048749598858	0.275	0.774	1.68775121413029e-46	1
STRN3	5.20437030129939e-51	-0.338233034656284	0.196	0.644	1.90485157397859e-46	1
AKAP7	5.45884557970733e-51	-0.351263851985841	0.164	0.569	1.99799207062868e-46	1
MTMR3	5.73637626694923e-51	-0.345371294357335	0.215	0.657	2.09957107746609e-46	1
SHROOM3	5.79250504610414e-51	-0.482910720510475	0.309	0.762	2.12011477192458e-46	1
BBOX1	5.94655613967171e-51	-0.349213995696478	0.15	0.546	2.17649901268124e-46	1
RALGAPA2	8.21109318038498e-51	-0.431529971190955	0.296	0.779	3.00534221495271e-46	1
SLC15A2	9.52921136213714e-51	-0.360942619112228	0.19	0.614	3.48778665065581e-46	1
GNA12	1.00144051226427e-50	-0.338684358978029	0.178	0.598	3.66537241893846e-46	1
SHPRH	1.00873632738853e-50	-0.33763766494382	0.203	0.643	3.69207583187478e-46	1
RAVER2	1.05444223197433e-50	-0.329514708597141	0.169	0.591	3.85936401324924e-46	1
KIF21A	1.06619420302348e-50	-0.403815550529857	0.278	0.763	3.90237740248626e-46	1
ZDHHC21	1.1796640840378e-50	-0.388509419452755	0.243	0.718	4.31768851398674e-46	1
TMCC1	1.37174254896022e-50	-0.392398591378486	0.26	0.743	5.02071490344928e-46	1
ASAP2	1.40483437470957e-50	-0.387903360264264	0.249	0.716	5.14183429487448e-46	1
TNS1	1.4920955368359e-50	-0.329243939842834	0.14	0.525	5.46121887437309e-46	1
C2orf72	1.75111227904682e-50	-0.333596956064041	0.133	0.523	6.40924605253928e-46	1
ITPR2	1.75831111565167e-50	-0.498522238085276	0.51	0.933	6.43559451439667e-46	1
BBS2	2.07011450136682e-50	-0.38053697833857	0.248	0.715	7.5768260864527e-46	1
UGP2	2.16300141218161e-50	-0.348779715183636	0.193	0.624	7.91680146872592e-46	1
SDC2	2.32373301753529e-50	-0.358420604954787	0.154	0.561	8.5050952174809e-46	1
RGS20	2.35914361622089e-50	-0.490835690652796	0.35	0.831	8.63470154973006e-46	1
EPHX1	2.50756290979002e-50	-0.314418410939809	0.116	0.49	9.17793100612246e-46	1
FGFR2	2.66250210886652e-50	-0.425334975647443	0.283	0.751	9.74502396866235e-46	1
GALNT2	2.67269021804242e-50	-0.348222468417018	0.203	0.649	9.78231346705706e-46	1
PLPP3	2.67656648484527e-50	-0.477268949157015	0.349	0.848	9.79650099118218e-46	1
TPCN1	3.11668605454834e-50	-0.380610173583417	0.233	0.677	1.14073826282524e-45	1
ZNF644	3.19290186218734e-50	-0.363892042330115	0.227	0.683	1.16863401057919e-45	1
CAPN7	3.28443933640644e-50	-0.299774554588728	0.15	0.555	1.20213764151812e-45	1
PCNX1	3.67837727634891e-50	-0.376995466951449	0.249	0.734	1.34632286691647e-45	1
BMP7	3.77118622500659e-50	-0.306807540060476	0.146	0.545	1.38029187021466e-45	1
ERBB4	3.83243850486667e-50	-0.364902479842217	0.74	0.979	1.40271081716625e-45	1
ELOVL2	4.80522991268557e-50	-0.327517929056608	0.124	0.506	1.75876220034205e-45	1
LNPEP	5.15036057046054e-50	-0.301401552100407	0.137	0.528	1.88508347239426e-45	1
AL645568	6.19668614027219e-50	-0.348524640592287	0.17	0.582	2.26804909420103e-45	1
WDFY2	7.19710800208871e-50	-0.39485374880396	0.27	0.753	2.63421349984449e-45	1
ACSL3	7.37954102159694e-50	-0.388537339289881	0.246	0.711	2.7009858093147e-45	1
TRRAP	7.73315694610703e-50	-0.29873611040638	0.15	0.547	2.83041277384464e-45	1
FOXG1	8.22782197546484e-50	-0.365166485017639	0.186	0.601	3.01146512123989e-45	1
CEP85L	8.30487106974298e-50	-0.409674061713436	0.27	0.739	3.03966586023663e-45	1
ZC3H12C	8.53377485789925e-50	-0.349381349030924	0.182	0.601	3.12344693573971e-45	1
NEK7	8.68691795663642e-50	-0.333001962822504	0.182	0.593	3.1794988413085e-45	1
B4GALNT4	9.65286926678163e-50	-0.291331146710467	0.098	0.454	3.53304668033474e-45	1
SLC39A12	1.3930517153083e-49	-0.374924153657261	0.193	0.614	5.09870858319991e-45	1
TGFBR3	1.3940106079347e-49	-0.348278860496817	0.188	0.601	5.10221822610179e-45	1
DPH6	1.48882067280428e-49	-0.404342943378202	0.23	0.675	5.44923254453095e-45	1
PNPLA7	1.51730486440123e-49	-0.303594261462224	0.129	0.512	5.55348753419495e-45	1
LINC01004	1.58099850682163e-49	-0.313686264212773	0.161	0.564	5.78661263481784e-45	1
ITGA7	1.73041767673331e-49	-0.28993093787821	0.151	0.549	6.33350173861159e-45	1
LGI1	1.86657841559205e-49	-0.431291516512019	0.297	0.787	6.83186365890847e-45	1
GLI2	2.17244826473768e-49	-0.332816467148762	0.141	0.528	7.95137789376639e-45	1
ITM2C	2.45564113629624e-49	-0.370982320242227	0.191	0.608	8.98789212295789e-45	1
LHFPL6	2.96161103793414e-49	-0.463544028751048	0.307	0.774	1.08397925599427e-44	1
MBNL1	3.50499601084141e-49	-0.425994950327537	0.309	0.8	1.28286358992806e-44	1
LINC02340	3.52200574034607e-49	-0.322095882355698	0.113	0.477	1.28908932102406e-44	1
MAPKAP1	3.75167443714369e-49	-0.309826583326175	0.167	0.58	1.37315036073896e-44	1
OBI1-AS1	3.92263995847927e-49	-0.530907940652777	0.477	0.907	1.435725451203e-44	1
CYB5B	3.95473566683061e-49	-0.329561333271261	0.167	0.566	1.44747280141667e-44	1
BMPR1A	4.42401756785491e-49	-0.443882611345204	0.33	0.815	1.61923467001058e-44	1
RAB11FIP2	5.13585176284607e-49	-0.332112655978007	0.196	0.632	1.87977310371929e-44	1
ZFHX4	5.2842731007341e-49	-0.460587422809743	0.346	0.83	1.93409679759969e-44	1
NEO1	5.40224779017232e-49	-0.504171084513959	0.379	0.876	1.97727671368097e-44	1
FLRT2	5.81737458686731e-49	-0.467894464111283	0.28	0.729	2.1292172725393e-44	1
ASXL2	6.20790799418262e-49	-0.313895991705414	0.158	0.547	2.27215640495078e-44	1
KLF7	6.65459295565612e-49	-0.357295962490611	0.227	0.672	2.4356475676997e-44	1
MMP28	6.84203635333139e-49	-0.307058940606854	0.106	0.466	2.50425372568282e-44	1
FAM135A	7.13840973163057e-49	-0.365974540706794	0.223	0.674	2.6127293458741e-44	1
ZNF608	7.16150850700308e-49	-0.388490433158319	0.243	0.689	2.6211837286482e-44	1
SLC1A2	7.29085959284565e-49	-0.367958905640001	0.757	0.973	2.66852751957744e-44	1
NLGN4X	7.87487628260274e-49	-0.382866247641768	0.175	0.581	2.88228346819543e-44	1
MYO10	8.14189924728589e-49	-0.369821518070356	0.251	0.706	2.98001654349911e-44	1
LINC01376	8.15160609687714e-49	-0.36656937197719	0.122	0.489	2.983569347518e-44	1
GARS-DT	8.18557164006469e-49	-0.324955176648134	0.214	0.653	2.99600107598008e-44	1
ZNF207	8.84692337901842e-49	-0.295603496377428	0.19	0.615	3.23806242595453e-44	1
STARD13	1.03175577192733e-48	-0.433773817375856	0.317	0.81	3.77632930083122e-44	1
CTNNA1	1.1135750645874e-48	-0.349067816610581	0.215	0.651	4.07579609389636e-44	1
ZRANB2	1.14151866798736e-48	-0.347580718442874	0.251	0.737	4.17807247670053e-44	1
KIAA0319L	1.21587089562854e-48	-0.32676988433833	0.199	0.632	4.45020906509001e-44	1
WDR11	1.31518453102365e-48	-0.314290520386822	0.162	0.565	4.81370690199965e-44	1
CDK13	1.32018248693933e-48	-0.39173622836514	0.275	0.754	4.83199992044663e-44	1
CBR4	1.33247885044176e-48	-0.348521738146013	0.196	0.607	4.8770058405019e-44	1
SLC25A48	1.35927484121279e-48	-0.316980837621509	0.116	0.486	4.97508184632295e-44	1
LINC02649	1.55151615997728e-48	-0.385089997554735	0.219	0.652	5.67870429713284e-44	1
EMC2	1.78010580778873e-48	-0.306022243389829	0.169	0.571	6.51536526708752e-44	1
AC073050	1.81290639447603e-48	-0.495854541823345	0.392	0.843	6.63541869442173e-44	1
TTC14	1.85004527643707e-48	-0.327912708688719	0.227	0.686	6.77135071628731e-44	1
RFTN2	2.50168626246801e-48	-0.415281949206332	0.28	0.753	9.15642188925916e-44	1
ARMH4	2.72822208454057e-48	-0.339401948367762	0.203	0.626	9.98556565162694e-44	1
ATP13A4	2.78282682170235e-48	-0.485904766759651	0.402	0.879	1.01854244501128e-43	1
ZNF462	2.79490662734164e-48	-0.359358583752709	0.227	0.676	1.02296377467331e-43	1
ROBO3	2.88361255676516e-48	-0.307014811947306	0.106	0.462	1.05543103190162e-43	1
ANKDD1A	3.01156186517907e-48	-0.390443062769712	0.283	0.767	1.10226175827419e-43	1
SMAD4	3.03168641466931e-48	-0.298065445126491	0.14	0.523	1.10962754463311e-43	1
LUC7L2	3.18566304934667e-48	-0.379195283918388	0.264	0.727	1.16598453269137e-43	1
MEGF10	3.18713824240706e-48	-0.382165677784622	0.254	0.724	1.16652446810341e-43	1
SRSF5	3.47378703859056e-48	-0.327341432227588	0.222	0.673	1.27144079399453e-43	1
PAMR1	3.75430915953346e-48	-0.463994915813472	0.355	0.838	1.37411469548084e-43	1
ALOX12-AS1	4.07763603770503e-48	-0.381397377804926	0.257	0.713	1.49245556616042e-43	1
AL589740	4.4769882087095e-48	-0.520214777040882	0.375	0.803	1.63862245426977e-43	1
KIAA0930	5.55119949401784e-48	-0.365088154565225	0.228	0.68	2.03179452680547e-43	1
FAM120A	6.93605713845179e-48	-0.297864778432775	0.15	0.534	2.53866627324474e-43	1
PELI2	7.20828358390775e-48	-0.356866018324685	0.166	0.563	2.63830387454607e-43	1
PPP3CC	8.09268080565548e-48	-0.346913414344664	0.201	0.623	2.96200210167796e-43	1
ZC2HC1A	8.62785051939434e-48	-0.31745894807781	0.177	0.582	3.15787956860352e-43	1
EMX2OS	8.91454031155474e-48	-0.381644834962068	0.265	0.722	3.26281089943215e-43	1
LINC00299	9.09171869323122e-48	-0.512681226622989	0.434	0.904	3.32765995890956e-43	1
LINC01473	9.57095440464685e-48	-0.479124437466752	0.431	0.886	3.50306502164479e-43	1
HUWE1	9.62334643228914e-48	-0.30434126632412	0.191	0.623	3.52224102768215e-43	1
STK3	1.00870532998635e-47	-0.417245834056801	0.305	0.78	3.69196237828304e-43	1
MFHAS1	1.02465020257301e-47	-0.37788799829938	0.24	0.686	3.75032220643749e-43	1
RAF1	1.03702337873376e-47	-0.283595018418213	0.145	0.527	3.79560926850345e-43	1
TAB2	1.11938575113832e-47	-0.395376862549875	0.281	0.754	4.09706378774136e-43	1
MTUS1	1.24072947409515e-47	-0.387377663227213	0.289	0.771	4.54119394813564e-43	1
PPP1R12A	1.30449769939915e-47	-0.367808763545318	0.27	0.76	4.77459202957084e-43	1
PBXIP1	1.38670806355539e-47	-0.276336907125235	0.105	0.465	5.07549018341906e-43	1
ATG10	1.59108960120997e-47	-0.356309448049988	0.154	0.538	5.8235470493886e-43	1
DENND4C	1.82452775111857e-47	-0.328905247720934	0.19	0.605	6.67795402186908e-43	1
RNF182	1.83544549809162e-47	-0.348420553246881	0.096	0.441	6.71791406756513e-43	1
CACNB2	1.84670399790045e-47	-0.50361702081957	0.429	0.84	6.75912130271544e-43	1
MCC	1.92460942651419e-47	-0.386927821742922	0.268	0.726	7.0442629619846e-43	1
EGLN3	2.05510347047899e-47	-0.438090355616916	0.254	0.673	7.52188421230015e-43	1
FAM120B	2.07949307372366e-47	-0.329607969484581	0.219	0.65	7.61115259913598e-43	1
TBC1D1	2.15837441163344e-47	-0.330400841663446	0.188	0.6	7.89986618401954e-43	1
TASOR2	2.37415874124714e-47	-0.301765211319955	0.125	0.49	8.68965840883867e-43	1
PTBP2	3.13644400992876e-47	-0.348583674958173	0.23	0.675	1.14796987207402e-42	1
CA8	3.16098677643305e-47	-0.391697994286246	0.219	0.641	1.15695277004226e-42	1
DDAH1	3.22552071760291e-47	-0.440366141352997	0.32	0.786	1.18057283784984e-42	1
CNOT2	3.33858670880683e-47	-0.323381539697654	0.183	0.585	1.22195612129039e-42	1
AC106845	3.34516486867455e-47	-0.405601728484653	0.206	0.62	1.22436379358357e-42	1
LMO3	3.95537787437865e-47	-0.456938532737994	0.328	0.798	1.44770785580133e-42	1
TUBB2B	4.14954947166413e-47	-0.345604852158292	0.125	0.485	1.51877660212379e-42	1
GRID1	4.31620097336965e-47	-0.44551514166792	0.336	0.818	1.57977271826303e-42	1
FERMT2	4.49805077399329e-47	-0.388648569201431	0.278	0.751	1.64633156378928e-42	1
SUCLG2-AS1	4.5099883597496e-47	-0.37775346496566	0.209	0.632	1.65070083955195e-42	1
SMCHD1	4.68556356908041e-47	-0.308070114679082	0.199	0.622	1.71496312191912e-42	1
EIF3E	5.23466178443474e-47	-0.345697824814863	0.199	0.61	1.91593855972096e-42	1
DCAF6	6.14302132025076e-47	-0.330544979767164	0.195	0.614	2.24840723342498e-42	1
MIR99AHG	7.1545631732464e-47	-0.358045774901199	0.73	0.966	2.61864166703992e-42	1
VEZT	7.40165701248677e-47	-0.312603660830093	0.222	0.668	2.70908048314028e-42	1
AL392086	7.64930040845678e-47	-0.423857582471991	0.28	0.724	2.79972044249927e-42	1
CADM1	7.69742186763957e-47	-0.427715251472426	0.611	0.942	2.81733337777476e-42	1
PLCG1	7.96040872614085e-47	-0.294029034294878	0.15	0.531	2.91358919785481e-42	1
UBE2G2	9.62692450185089e-47	-0.287074777118349	0.199	0.626	3.52355063692245e-42	1
SFMBT2	1.0972809744619e-46	-0.429982562304985	0.334	0.81	4.01615809462802e-42	1
GPAM	1.15894621231808e-46	-0.277691852576953	0.096	0.448	4.24185903170541e-42	1
NRF1	1.25220163064764e-46	-0.335582780719951	0.228	0.676	4.58318318833344e-42	1
AC087854	1.76056080493481e-46	-0.448409321365519	0.314	0.763	6.44382860214191e-42	1
EPB41L5	1.77738663247927e-46	-0.303232163568826	0.129	0.496	6.50541281353738e-42	1
PARD3B	2.0314910652683e-46	-0.489642136874073	0.51	0.93	7.43546044798852e-42	1
ACACB	2.07745100287307e-46	-0.427953208054602	0.342	0.829	7.60367841561571e-42	1
ACAP2	2.16490623159236e-46	-0.388339489886351	0.297	0.769	7.92377329825121e-42	1
DPY19L3	2.92085971616274e-46	-0.30083075310947	0.178	0.58	1.06906386471272e-41	1
CAPN2	3.04509900023622e-46	-0.292158406171912	0.204	0.625	1.11453668507646e-41	1
NR1D2	3.13159279483912e-46	-0.283419088602741	0.106	0.454	1.14619427883907e-41	1
ADD3-AS1	3.61833494288751e-46	-0.362820186781779	0.182	0.586	1.32434677244626e-41	1
NACC2	3.79134709521717e-46	-0.286184089521109	0.146	0.525	1.38767095032044e-41	1
AL109809	3.98690546274258e-46	-0.473029631527365	0.378	0.849	1.45924726841841e-41	1
TRAPPC9	3.99014557486038e-46	-0.357780121363023	0.26	0.723	1.46043318185465e-41	1
AC002429	4.61361709688509e-46	-0.507200294890795	0.4	0.814	1.68862999363091e-41	1
AFDN	4.65687257987454e-46	-0.356629134424988	0.286	0.758	1.70446193295988e-41	1
ENTPD1-AS1	4.7380511290363e-46	-0.418319412982604	0.293	0.742	1.73417409373858e-41	1
AC093535	4.77226209218961e-46	-0.360848576249491	0.117	0.461	1.74669564836232e-41	1
ADGRG1	5.10234672281618e-46	-0.284755900031183	0.138	0.514	1.86750992401795e-41	1
CLIP4	5.17358771911571e-46	-0.352939109708565	0.26	0.722	1.89358484107354e-41	1
CDKAL1	5.29515055187891e-46	-0.356403137104805	0.26	0.733	1.9380780534932e-41	1
AC245297	5.31465117746143e-46	-0.350193115788176	0.19	0.59	1.94521547746266e-41	1
ZBTB20	5.79148319091435e-46	-0.332814195703998	0.74	0.968	2.11974076270656e-41	1
KLHL23	5.90429500189462e-46	-0.274875744187139	0.133	0.51	2.16103101364345e-41	1
RABGAP1	6.00312495737702e-46	-0.372158107698045	0.27	0.736	2.19720376564956e-41	1
FGF2	6.90028243701956e-46	-0.380254645803248	0.275	0.73	2.52557237477353e-41	1
MTAP	7.35202315752827e-46	-0.28710824750279	0.127	0.496	2.69091399588692e-41	1
MFAP3L	7.39116696259584e-46	-0.342983946585691	0.23	0.663	2.7052410199797e-41	1
CNOT4	7.81952381154737e-46	-0.301385362433727	0.22	0.665	2.86202391026445e-41	1
ANKAR	7.87768458949976e-46	-0.30499627547301	0.17	0.564	2.88331133660281e-41	1
CCDC6	8.50909112805157e-46	-0.289260615914463	0.178	0.585	3.11441244377816e-41	1
CLDN10	8.67904120799361e-46	-0.295664371248939	0.092	0.431	3.17661587253774e-41	1
PCBP2	9.02609049045941e-46	-0.290819048219408	0.162	0.554	3.30363938041305e-41	1
AVL9	1.14040658150911e-45	-0.308503690571415	0.211	0.629	4.17400212898149e-41	1
TNS3	1.15179796319727e-45	-0.339369963265421	0.188	0.596	4.21569572509833e-41	1
ZNF277	1.15743665575396e-45	-0.310710789988693	0.133	0.493	4.23633390372507e-41	1
PURG	1.22122932516286e-45	-0.290579426132399	0.135	0.498	4.4698214530286e-41	1
LRP1	1.35610914808224e-45	-0.326758577673067	0.232	0.674	4.96349509289579e-41	1
C1orf21	1.51182862185442e-45	-0.411441339940353	0.309	0.793	5.53344393884937e-41	1
MAPK8	1.56276331245443e-45	-0.357160686943866	0.233	0.674	5.71986999991444e-41	1
RNF213	1.62839048751886e-45	-0.294780829071738	0.196	0.615	5.96007202336778e-41	1
SPATA13	1.73166739737353e-45	-0.322246153168899	0.198	0.615	6.33807584112688e-41	1
TVP23C	2.13352181311028e-45	-0.274990424103662	0.137	0.508	7.80890318816493e-41	1
ALDH2	2.16303997192583e-45	-0.285056771660425	0.196	0.605	7.91694260124573e-41	1
TBCK	2.20541091958977e-45	-0.373806754219012	0.273	0.729	8.07202450679052e-41	1
PCSK5	2.25381726746183e-45	-0.392908521293616	0.293	0.764	8.24919658063705e-41	1
KIAA1958	2.3595541582015e-45	-0.373490634115376	0.252	0.702	8.6362041744333e-41	1
CUL3	2.4635166337709e-45	-0.303030274844554	0.182	0.587	9.01671723126486e-41	1
ZFAND6	2.94573838173183e-45	-0.295719737469328	0.198	0.612	1.07816970509767e-40	1
TNRC6C	3.06592934266999e-45	-0.329545952595359	0.251	0.72	1.12216079871064e-40	1
WRN	3.29431164679063e-45	-0.312375950187087	0.191	0.591	1.20575100584184e-40	1
ENTPD3-AS1	3.33764423186622e-45	-0.318603170632778	0.108	0.445	1.22161116530536e-40	1
AC023095	3.34802130793675e-45	-0.343025682370117	0.141	0.504	1.22540927891793e-40	1
USP40	3.55691190918605e-45	-0.291807921220482	0.195	0.596	1.30186532788119e-40	1
STX16	3.60354717730065e-45	-0.297844787953548	0.225	0.648	1.31893430236381e-40	1
ESRRG	3.69518876751497e-45	-0.442738538105582	0.297	0.759	1.35247604079816e-40	1
EHMT1	3.84203382865666e-45	-0.359604674288567	0.288	0.767	1.40622280162663e-40	1
AC092691	3.90507994798211e-45	-0.415171870037303	0.635	0.953	1.42929831176093e-40	1
GRIN2C	4.04897197990732e-45	-0.296334496112756	0.169	0.566	1.48196423436588e-40	1
ARFGEF1	4.09539999204172e-45	-0.304023279698164	0.199	0.602	1.49895735108719e-40	1
AL136366	4.23124422313054e-45	-0.313970119157764	0.109	0.448	1.54867769810801e-40	1
TULP3	4.40057817091614e-45	-0.320614673364575	0.228	0.663	1.61065561633702e-40	1
DARS	4.41220780445606e-45	-0.288919920104723	0.159	0.535	1.61491217850896e-40	1
LRCH3	4.41891507261498e-45	-0.281507447467958	0.211	0.642	1.61736710572781e-40	1
LPIN1	4.77908577570318e-45	-0.375772748401284	0.301	0.779	1.74919318476512e-40	1
P2RY14	5.06794159414204e-45	-0.367361164109178	0.098	0.426	1.85491730287193e-40	1
ACP6	5.17923712131829e-45	-0.266441113258013	0.122	0.475	1.89565257877371e-40	1
CHCHD3	5.27769940435979e-45	-0.315387461307067	0.19	0.597	1.93169075898973e-40	1
PKN2	5.28590958582223e-45	-0.340361282742314	0.264	0.734	1.9346957675068e-40	1
SGCD	5.3694073827159e-45	-0.476067042618218	0.355	0.809	1.96525679614785e-40	1
RBL2	5.77905158943201e-45	-0.274982254220234	0.133	0.492	2.11519067224801e-40	1
MTREX	6.58705835989157e-45	-0.271802935675343	0.151	0.528	2.41092923030391e-40	1
MOK	6.70905836718721e-45	-0.278369864610702	0.193	0.609	2.45558245297419e-40	1
EPB41L2	7.5815403238935e-45	-0.378441279410892	0.277	0.748	2.77491957394826e-40	1
ARHGAP31	7.58297505203926e-45	-0.348247608154315	0.236	0.679	2.77544469879689e-40	1
CWC27	7.88974265913732e-45	-0.315201747712258	0.13	0.489	2.88772471067085e-40	1
KIAA1328	8.71726781197894e-45	-0.341935890000914	0.196	0.592	3.19060719186241e-40	1
TANK	9.25727766076183e-45	-0.297998508020744	0.195	0.597	3.38825619661544e-40	1
ZDHHC17	9.39743758091093e-45	-0.287532460122929	0.206	0.619	3.43955612898921e-40	1
PTPRZ1	9.88348074940467e-45	-0.46950109725446	0.535	0.941	3.6174527890896e-40	1
SESN1	1.00316776664791e-44	-0.307016605326609	0.158	0.538	3.671694342708e-40	1
KANSL1	1.02939750820201e-44	-0.446011242329767	0.362	0.852	3.76769781977018e-40	1
ADHFE1	1.09562687479072e-44	-0.300973935537151	0.203	0.617	4.01010392442151e-40	1
LINC02614	1.15694912194556e-44	-0.29634342922193	0.106	0.439	4.23454948123293e-40	1
NPL	1.18406926947031e-44	-0.41556828464621	0.341	0.812	4.33381193318828e-40	1
HMBOX1	1.22939032473341e-44	-0.359300219432108	0.272	0.724	4.49969152755677e-40	1
RPS6KC1	1.2649576301891e-44	-0.331390392900737	0.196	0.596	4.62987142225514e-40	1
PTCD3	1.26531691426345e-44	-0.262528502244164	0.13	0.485	4.63118643789564e-40	1
DICER1	1.33438229742963e-44	-0.314025849611193	0.228	0.678	4.8839726468222e-40	1
TSPOAP1	1.34140977109893e-44	-0.261956262002725	0.106	0.444	4.90969390319921e-40	1
ARID1A	1.35759452765794e-44	-0.346257036155932	0.273	0.726	4.96893173068084e-40	1
KDM6A	1.57738247257992e-44	-0.318777197127222	0.236	0.666	5.77337758788977e-40	1
RBMS3	1.6033797650355e-44	-0.479404818621807	0.518	0.922	5.86853027800642e-40	1
ATP6AP1L	1.67093637565396e-44	-0.304779427972628	0.133	0.495	6.11579422853107e-40	1
RAMP1	1.72717859587596e-44	-0.274517223730369	0.18	0.58	6.32164637876562e-40	1
ITGB4	1.75583276697628e-44	-0.362076210368764	0.268	0.72	6.42652351040989e-40	1
TNKS2	1.76037377448834e-44	-0.273168005471595	0.143	0.503	6.44314405200478e-40	1
MAT2A	1.76782757578579e-44	-0.299613695487994	0.211	0.626	6.47042571013358e-40	1
FAT1	1.77903384684102e-44	-0.276023631085711	0.129	0.494	6.51144178282283e-40	1
MTMR10	1.94549643566129e-44	-0.263200967236885	0.113	0.461	7.12071150416387e-40	1
LIMS1	1.95627614251695e-44	-0.314368421305005	0.185	0.575	7.1601663092263e-40	1
SLC6A11	2.12962924249991e-44	-0.323454430384985	0.122	0.472	7.79465599047391e-40	1
RIC3	2.23160254236061e-44	-0.275093658781409	0.148	0.515	8.16788846529407e-40	1
MLLT10	2.23459613822101e-44	-0.400501021019572	0.307	0.785	8.17884532550272e-40	1
ASPH	2.39510687561302e-44	-0.477684973483591	0.484	0.921	8.76633067543123e-40	1
RAB3GAP2	2.41516967583021e-44	-0.277649412436704	0.153	0.527	8.83976253050615e-40	1
SSBP1	2.48015743051092e-44	-0.254875812198811	0.13	0.488	9.07762421141302e-40	1
IGSF11	2.70792664235542e-44	-0.387751287903498	0.293	0.751	9.91128230368506e-40	1
ATL2	2.73830692827546e-44	-0.299870941252767	0.133	0.492	1.0022477188181e-39	1
HEPN1	2.80010145803747e-44	-0.344438876261852	0.13	0.487	1.02486513465629e-39	1
CPEB2	2.82511921125953e-44	-0.311724245274696	0.158	0.523	1.0340218825131e-39	1
CSNK1A1	2.83398513939285e-44	-0.367445265447592	0.296	0.779	1.03726690086918e-39	1
GOPC	2.93008052236772e-44	-0.266132150054678	0.101	0.43	1.07243877199181e-39	1
PKIA	2.99522768050038e-44	-0.35300602768827	0.17	0.549	1.09628328333995e-39	1
C1orf52	3.00120859756548e-44	-0.266559765158388	0.1	0.423	1.09847235879494e-39	1
HECTD1	3.00786512654183e-44	-0.277329226488855	0.183	0.582	1.10090871496558e-39	1
UBE2E3	3.09248014856328e-44	-0.318193494338732	0.18	0.571	1.13187865917564e-39	1
COG5	3.20698609232613e-44	-0.355826038689527	0.268	0.743	1.17378897965229e-39	1
RNGTT	3.28066760848143e-44	-0.30234976092139	0.162	0.539	1.20075715138029e-39	1
NIPSNAP2	3.4082718349264e-44	-0.287468024269193	0.203	0.616	1.24746157430141e-39	1
STOM	3.63572003501318e-44	-0.286891608343364	0.092	0.423	1.33070989001517e-39	1
CPEB3	3.650973635812e-44	-0.395244109887086	0.302	0.764	1.33629286044355e-39	1
UFL1	3.68107428075497e-44	-0.251703001397658	0.101	0.433	1.34730999749913e-39	1
TSTD3	4.03337688840563e-44	-0.299206192821869	0.169	0.543	1.47625627492534e-39	1
CHKA	4.18496159418895e-44	-0.376836129137921	0.286	0.755	1.5317377930891e-39	1
RGL1	4.23273483120648e-44	-0.415236707142035	0.347	0.816	1.54922327556988e-39	1
SLX4IP	4.31132172153301e-44	-0.302236736458898	0.158	0.53	1.5779868632983e-39	1
SMG1	4.45460820593688e-44	-0.30501868959456	0.233	0.673	1.63043114945496e-39	1
MT1X	4.52487259560771e-44	-0.31883578643127	0.122	0.478	1.65614861871838e-39	1
RIC1	4.63644842479764e-44	-0.266718859612193	0.14	0.498	1.69698648796018e-39	1
PDGFC	4.82044536620525e-44	-0.310513567779694	0.133	0.49	1.76433120848478e-39	1
STAU2	4.90446563197796e-44	-0.359031094977052	0.249	0.702	1.79508346596025e-39	1
HMGN1	4.97050482910905e-44	-0.26034644925033	0.138	0.497	1.8192544725022e-39	1
ABCC9	5.3682537759632e-44	-0.32091924365981	0.153	0.527	1.96483456454029e-39	1
SCP2	5.59553611966451e-44	-0.275264595925322	0.138	0.503	2.04802217515841e-39	1
MAST4	5.68704958370137e-44	-0.460047233042327	0.442	0.89	2.08151701813054e-39	1
ANKRD10	5.93800275277242e-44	-0.268474281439295	0.151	0.519	2.17336838754223e-39	1
BAALC-AS1	6.10944912371347e-44	-0.362214903212791	0.145	0.504	2.23611947377037e-39	1
SPIN1	6.12699276716347e-44	-0.318018259839397	0.227	0.663	2.2425406227095e-39	1
SUN1	6.17256234288131e-44	-0.277496433521823	0.188	0.591	2.25921954311799e-39	1
LUCAT1	6.18311400095031e-44	-0.348100574034452	0.087	0.402	2.26308155548782e-39	1
PHYKPL	6.36355913426747e-44	-0.276422273499684	0.145	0.516	2.32912627873324e-39	1
HOOK3	6.61421920160731e-44	-0.303991181667798	0.228	0.659	2.42087036998029e-39	1
COL4A5	7.21109145401694e-44	-0.295692248198942	0.175	0.567	2.63933158308474e-39	1
FAM214A	7.43810009078197e-44	-0.30704540373995	0.174	0.561	2.72241901422711e-39	1
RAB31	7.55233515055407e-44	-0.323706346174997	0.198	0.601	2.7642301884543e-39	1
CDHR3	7.56163652491391e-44	-0.436193474823717	0.365	0.839	2.76763458448374e-39	1
SDC4	8.00829821903459e-44	-0.284716370753792	0.13	0.489	2.93111723114885e-39	1
AC053513	8.19274125543896e-44	-0.434522552281181	0.333	0.775	2.99862522690321e-39	1
KLF12	8.83474970700143e-44	-0.377151124772849	0.265	0.727	3.23360674025959e-39	1
TRPC1	8.94008441822315e-44	-0.315037604258124	0.217	0.642	3.27216029791385e-39	1
HNRNPC	9.39176482200915e-44	-0.322364438184333	0.232	0.666	3.43747984250357e-39	1
TSC22D2	9.84931433212308e-44	-0.357500350303629	0.278	0.72	3.60494753870037e-39	1
RAB30-DT	9.85398909844155e-44	-0.257318422970832	0.159	0.538	3.60665854992059e-39	1
DNAH7	1.00271149629063e-43	-0.455989052281136	0.336	0.779	3.67002434757334e-39	1
ATP8A1	1.00991193742719e-43	-0.377369041509524	0.259	0.705	3.69637868217727e-39	1
ECHDC2	1.07884714707574e-43	-0.361291554669811	0.302	0.771	3.94868844301191e-39	1
PPP3R1	1.08020258202361e-43	-0.305264719901621	0.193	0.602	3.95364947046462e-39	1
SOX9	1.22537050098749e-43	-0.285620886477092	0.174	0.56	4.4849785706643e-39	1
PLXNB1	1.24643972097023e-43	-0.253378917349085	0.159	0.539	4.56209402272315e-39	1
ZNRF3	1.25155806161747e-43	-0.467268681507158	0.447	0.898	4.58082766132609e-39	1
CYSTM1	1.3067439587695e-43	-0.284045628203851	0.156	0.535	4.78281356349225e-39	1
CDH20	1.35377336243198e-43	-0.439351459763547	0.614	0.952	4.95494588383727e-39	1
USP47	1.39817209006829e-43	-0.315401478142848	0.254	0.702	5.11744966685897e-39	1
EEF2K	1.41966282796376e-43	-0.300389965340832	0.158	0.526	5.19610791663016e-39	1
AP1G1	1.4494439729735e-43	-0.261121458651725	0.117	0.457	5.30510988548031e-39	1
RCOR3	1.50019402691354e-43	-0.284212016638744	0.177	0.561	5.49086015790625e-39	1
ZMYM2	1.52443798201769e-43	-0.325861457555425	0.273	0.729	5.57959545798296e-39	1
MON2	1.53853179049077e-43	-0.317239457007623	0.257	0.704	5.63118020637528e-39	1
PIR	1.57658954306158e-43	-0.310856288340894	0.119	0.457	5.77047538655967e-39	1
SOX9-AS1	1.67660972752177e-43	-0.280198148558034	0.122	0.47	6.13655926370244e-39	1
OAF	1.72368590000282e-43	-0.29422479660444	0.13	0.483	6.30886276260031e-39	1
RBMX	1.72726744798585e-43	-0.329737538958471	0.268	0.721	6.32197158637301e-39	1
RBM26	1.73053820952156e-43	-0.350996929189235	0.283	0.764	6.33394290066986e-39	1
CAST	1.74073246975439e-43	-0.295205935040446	0.204	0.61	6.37125491254805e-39	1
RASA2	1.74649843077858e-43	-0.291636555727819	0.172	0.551	6.39235890649268e-39	1
GASK1A	1.88865416779246e-43	-0.335750516199969	0.22	0.636	6.91266311953717e-39	1
NRXN1	1.90602921215648e-43	-0.272426956543202	0.815	0.957	6.97625751941395e-39	1
SYT17	1.92204164177107e-43	-0.355942574469687	0.275	0.726	7.03486461304628e-39	1
STX18-AS1	2.07609170713405e-43	-0.327101916434607	0.183	0.57	7.59870325728133e-39	1
MRPS28	2.19644724820138e-43	-0.307159818569626	0.169	0.542	8.03921657314187e-39	1
GPC5-AS2	2.23708413937382e-43	-0.332063884745061	0.077	0.384	8.18795165852211e-39	1
WASF2	2.26091943857107e-43	-0.280236636937397	0.207	0.616	8.27519123711398e-39	1
TTC28	2.39377954291903e-43	-0.467139249686964	0.387	0.88	8.76147250503796e-39	1
NRBP2	2.39582590326011e-43	-0.259744333496399	0.153	0.524	8.76896238852232e-39	1
LINC00511	2.64361445411937e-43	-0.435153723686324	0.344	0.798	9.6758932635223e-39	1
HERPUD2	2.64559337011049e-43	-0.266718544518327	0.132	0.488	9.68313629394141e-39	1
HIPK3	2.66353934362294e-43	-0.296980948663863	0.195	0.6	9.74882035159433e-39	1
C11orf49	2.76075805798857e-43	-0.371715647758855	0.294	0.761	1.0104650568044e-38	1
MIRLET7BHG	2.80629970483286e-43	-0.272534299937647	0.204	0.61	1.02713375496588e-38	1
CBFA2T2	2.8452396361094e-43	-0.333830054731915	0.275	0.736	1.0413861592124e-38	1
ATG7	2.92729413125874e-43	-0.376976163499929	0.322	0.795	1.07141892498201e-38	1
FGFR3	3.08967796138771e-43	-0.33181695677413	0.238	0.662	1.13085303064752e-38	1
CAPS2	3.11988912480093e-43	-0.326752478299385	0.169	0.541	1.14191061856839e-38	1
SUMF1	3.32208094877488e-43	-0.361944533756166	0.232	0.65	1.21591484806109e-38	1
RNF217	3.33008032025506e-43	-0.287298491210829	0.132	0.482	1.21884269801655e-38	1
PCCA	3.44299377029107e-43	-0.394998157278765	0.317	0.801	1.26017014986424e-38	1
FXYD1	3.49602373148951e-43	-0.27811141809307	0.159	0.53	1.27957964596248e-38	1
TRAPPC12	3.53565384043952e-43	-0.261341281958949	0.159	0.536	1.29408466213927e-38	1
PRDX6	3.5690692214115e-43	-0.27672713903242	0.117	0.461	1.30631502572882e-38	1
VPS54	3.76791871654294e-43	-0.270688053267926	0.156	0.527	1.37909592944188e-38	1
SDCCAG8	3.80233884309109e-43	-0.389962798492778	0.323	0.804	1.39169403995977e-38	1
NASP	3.99046669168268e-43	-0.271663703826578	0.146	0.509	1.46055071382278e-38	1
ATP1A2	4.40268071074256e-43	-0.463798962195384	0.497	0.922	1.61142516693888e-38	1
FAR1	4.55077646758086e-43	-0.288800049625843	0.186	0.584	1.66562969489927e-38	1
ZFYVE9	4.71094796125917e-43	-0.280412961854582	0.161	0.533	1.72425406330047e-38	1
DLC1	4.78768190222255e-43	-0.450836540018413	0.305	0.724	1.75233945303248e-38	1
ZNF280D	5.45785357951813e-43	-0.363796636256128	0.294	0.771	1.99762898863943e-38	1
UBAC2	5.75926375490828e-43	-0.301777926594437	0.186	0.581	2.10794812693398e-38	1
HDDC2	5.90677003605971e-43	-0.283761838822332	0.082	0.393	2.16193690089821e-38	1
COP1	6.25559457677851e-43	-0.322875755338104	0.251	0.696	2.2896101710467e-38	1
THSD7A	6.31472251079542e-43	-0.377100672743372	0.256	0.699	2.31125158617623e-38	1
FAM168A	6.37586212078587e-43	-0.352262131067575	0.286	0.742	2.33362929482884e-38	1
HNRNPA3	6.74572622894251e-43	-0.258526209373541	0.193	0.596	2.46900325705525e-38	1
ME1	7.14785059772649e-43	-0.353827087490468	0.186	0.566	2.61618479727387e-38	1
POLK	7.54264991080865e-43	-0.274407991004327	0.19	0.583	2.76068529385507e-38	1
GNA14-AS1	7.6887830096513e-43	-0.416962614515692	0.103	0.425	2.81417146936247e-38	1
PTTG1IP	8.52389249088761e-43	-0.271868158470025	0.162	0.527	3.11982989058978e-38	1
GABRB1	8.69248213978895e-43	-0.450730883203319	0.564	0.933	3.18153538798415e-38	1
RHBDD1	9.19922903760831e-43	-0.304165873021433	0.174	0.555	3.36700982005502e-38	1
FUT8	9.61286444688614e-43	-0.413213949424363	0.344	0.812	3.5184045162048e-38	1
DDHD1	9.84251563439734e-43	-0.290990151611971	0.141	0.501	3.60245914734577e-38	1
KDM4C	1.01895837304659e-42	-0.321662633954188	0.24	0.675	3.72948954118784e-38	1
DCUN1D1	1.06467267950303e-42	-0.288324900860593	0.178	0.564	3.89680847424904e-38	1
MICALL2	1.10771449738303e-42	-0.282693481151045	0.182	0.567	4.05434583187161e-38	1
NUBPL	1.11210743883538e-42	-0.302508082514858	0.167	0.54	4.07042443688138e-38	1
KPNA5	1.13419723718859e-42	-0.265847825598362	0.137	0.493	4.15127530783397e-38	1
ZNF438	1.20528811336355e-42	-0.324125705869274	0.238	0.666	4.41147502372195e-38	1
TBL1XR1	1.23998201681808e-42	-0.348879725553491	0.262	0.712	4.53845817975585e-38	1
UQCRC2	1.24442245250206e-42	-0.261121401250555	0.191	0.592	4.55471061840278e-38	1
NFIA	1.25532797248318e-42	-0.37860946632448	0.672	0.952	4.59462591208569e-38	1
APPL2	1.29121067780308e-42	-0.30314820107703	0.251	0.682	4.72596020182706e-38	1
RHEB	1.34192079128197e-42	-0.266611032662218	0.198	0.593	4.91156428817115e-38	1
PALM	1.37220542461726e-42	-0.283148450900094	0.199	0.603	5.02240907464163e-38	1
PCMTD1	1.43770903126844e-42	-0.28533093529569	0.215	0.634	5.26215882534561e-38	1
ZNF518A	1.45125378637717e-42	-0.364794169425383	0.317	0.789	5.31173398351907e-38	1
PDCD6IP	1.47386577847295e-42	-0.2646176518673	0.182	0.57	5.39449613578886e-38	1
TRIM33	1.5215512720494e-42	-0.28700212322253	0.174	0.561	5.56902981082803e-38	1
GMDS-DT	1.59103458756322e-42	-0.400492091430761	0.322	0.784	5.82334569394015e-38	1
MED13	1.60968372742919e-42	-0.301938212107385	0.244	0.683	5.89160341076359e-38	1
RAP1B	1.77594854793504e-42	-0.252858767947479	0.129	0.474	6.50014928029706e-38	1
CLYBL	1.78257338141536e-42	-0.344336265765231	0.217	0.617	6.52439683331838e-38	1
ADNP	1.81406852527101e-42	-0.304180908428481	0.23	0.657	6.63967220934442e-38	1
ACSL6	1.81919493489913e-42	-0.399210499034234	0.315	0.784	6.65843538122432e-38	1
INTS6	1.83906409042095e-42	-0.304971478134187	0.156	0.523	6.73115847734972e-38	1
ZNF708	1.84825729447082e-42	-0.259151508816724	0.161	0.536	6.76480652349265e-38	1
VAV3	1.88986397527466e-42	-0.395273752301474	0.164	0.518	6.91709113590278e-38	1
SENP6	2.01229142135276e-42	-0.353615371954628	0.283	0.749	7.36518783129322e-38	1
TTYH1	2.02340049913606e-42	-0.379883464178877	0.338	0.808	7.4058481668879e-38	1
RHOT1	2.04826595335423e-42	-0.297785454578673	0.219	0.644	7.4968582158718e-38	1
AC234582	2.12559419158542e-42	-0.269207526338767	0.087	0.404	7.7798873006218e-38	1
RALGDS	2.12934596168357e-42	-0.285985913065963	0.199	0.597	7.79361915435803e-38	1
ADD1	2.14129722259491e-42	-0.350034584924906	0.283	0.753	7.83736196441964e-38	1
AFF4	2.15423019184926e-42	-0.291752627837023	0.238	0.677	7.88469792518748e-38	1
LRRC1	2.1802495282505e-42	-0.295728596448544	0.178	0.566	7.97993129834964e-38	1
MRAS	2.2006288293086e-42	-0.295184267288655	0.183	0.563	8.0545215781524e-38	1
ITGA6	2.29129590610004e-42	-0.294695171146869	0.195	0.589	8.38637214591676e-38	1
TUT4	2.32134636081414e-42	-0.387599874773578	0.333	0.813	8.49635981521585e-38	1
XPR1	2.3553345991129e-42	-0.295262112593056	0.203	0.603	8.62076016621312e-38	1
IL6ST	2.36675874679961e-42	-0.316251704687508	0.23	0.648	8.66257368916126e-38	1
SNX29	2.42058007728185e-42	-0.323517784518459	0.248	0.676	8.8595651408593e-38	1
AL139317	2.43863853097521e-42	-0.30427194837502	0.135	0.481	8.92566088722236e-38	1
NKAIN4	2.57641202521099e-42	-0.252259664827663	0.095	0.415	9.42992565347476e-38	1
TCF7L2	2.70970981148136e-42	-0.45827013871617	0.418	0.889	9.91780888100291e-38	1
ZNF827	2.74248295964312e-42	-0.311871019969497	0.228	0.646	1.00377618805898e-37	1
PIBF1	2.75767923906765e-42	-0.336652696811141	0.243	0.685	1.00933817829115e-37	1
CCDC92	3.02737205738529e-42	-0.265889052158917	0.158	0.529	1.10804844672359e-37	1
GOLGA8B	3.29735026864736e-42	-0.273366377787313	0.193	0.592	1.20686317182762e-37	1
CAB39L	3.58177768921884e-42	-0.304819500833984	0.203	0.602	1.31096645203099e-37	1
GOLIM4	4.02017048251698e-42	-0.355677975554594	0.299	0.746	1.47142259830604e-37	1
ABCA1	4.14767610877631e-42	-0.325465132827919	0.217	0.621	1.51809093257322e-37	1
COL5A3	4.18043203316205e-42	-0.412225036973909	0.314	0.752	1.53007992845764e-37	1
AHCTF1	4.22872177579839e-42	-0.271335319896425	0.182	0.578	1.54775445715997e-37	1
LINC01138	4.35700260849107e-42	-0.400325028003925	0.36	0.826	1.59470652473382e-37	1
CDC16	4.38447371430881e-42	-0.254126844806726	0.125	0.46	1.60476122417417e-37	1
CREBZF	4.3919006883602e-42	-0.261556189756331	0.146	0.502	1.60747957094672e-37	1
ANTXR1	4.48210533523494e-42	-0.327560378071591	0.217	0.626	1.64049537374934e-37	1
PMP22	4.61169041041569e-42	-0.288619739297657	0.166	0.533	1.68792480711625e-37	1
SLC3A2	4.78747976097018e-42	-0.281447279362521	0.209	0.604	1.7522654673127e-37	1
ZNF407	4.94435040603495e-42	-0.318056341904348	0.193	0.579	1.80968169211285e-37	1
SGCE	5.19500814270625e-42	-0.278413094940494	0.156	0.524	1.90142493031191e-37	1
NUTM2A-AS1	5.47594726770828e-42	-0.271526059475406	0.182	0.564	2.00425145945391e-37	1
DDR2	5.63718063346172e-42	-0.31504281896243	0.125	0.465	2.06326448365332e-37	1
USP15	5.81044096976174e-42	-0.264466283434665	0.154	0.524	2.12667949934249e-37	1
CCNY	6.57399831162463e-42	-0.331753664950416	0.252	0.683	2.40614912203773e-37	1
KAT6A	6.81963491358209e-42	-0.289386354803612	0.193	0.585	2.49605457472018e-37	1
ALDH7A1	7.00569742150727e-42	-0.348886150688497	0.286	0.725	2.56415531324588e-37	1
PIK3R1	7.5425009961176e-42	-0.328805491568772	0.235	0.659	2.760630789589e-37	1
ATP6V1H	7.9103224674924e-42	-0.299900974769212	0.222	0.632	2.89525712632689e-37	1
FOXO3	8.2426281924138e-42	-0.341486548371669	0.264	0.705	3.01688434470538e-37	1
MAP4K3	9.34638254594041e-42	-0.366375260415752	0.293	0.746	3.42086947563965e-37	1
ARHGEF12	9.62054647358392e-42	-0.426576180620102	0.381	0.861	3.52121621479645e-37	1
PHF14	1.0273172728546e-41	-0.346942701230906	0.272	0.727	3.76008395037514e-37	1
MT1E	1.0859763097299e-41	-0.3100343523306	0.145	0.492	3.9747818912424e-37	1
PSD3	1.09018498778808e-41	-0.454063630007458	0.463	0.907	3.99018607380314e-37	1
REV1	1.16559278148797e-41	-0.253590530140992	0.15	0.507	4.26618613952412e-37	1
FUT9	1.20391340165852e-41	-0.458894602215983	0.521	0.93	4.40644344141036e-37	1
PPP4R4	1.20580488649285e-41	-0.286943368070557	0.148	0.509	4.41336646505249e-37	1
TBL1X	1.271311586019e-41	-0.372151412882713	0.309	0.768	4.65312753598813e-37	1
NSMCE2	1.30218306582624e-41	-0.347292233983015	0.254	0.693	4.76612023923062e-37	1
U2SURP	1.30973573708737e-41	-0.295543113182632	0.264	0.706	4.79376377131349e-37	1
SNX14	1.32074935140125e-41	-0.296653202826475	0.214	0.622	4.83407470106372e-37	1
RSRP1	1.35590195191921e-41	-0.322787557353811	0.259	0.691	4.96273673421951e-37	1
TLK2	1.38737250987205e-41	-0.260203511702527	0.17	0.548	5.07792212338268e-37	1
PSMG4	1.42305877947302e-41	-0.294000551301836	0.108	0.43	5.20853743874919e-37	1
TLCD4	1.43604867811355e-41	-0.26027177402156	0.122	0.46	5.25608176676341e-37	1
CAMKMT	1.44216887383642e-41	-0.336551765053997	0.244	0.663	5.27848229512867e-37	1
SLMAP	1.5603221741704e-41	-0.298137956242239	0.235	0.659	5.7109351896811e-37	1
CYFIP2	1.57866873680143e-41	-0.320511020866865	0.272	0.727	5.77808544356691e-37	1
SUCLG2	1.58419694557602e-41	-0.282388417924065	0.169	0.535	5.79831924050279e-37	1
EPN2	1.60207959100284e-41	-0.308728667045846	0.246	0.693	5.86377151102948e-37	1
45358	1.6145233693595e-41	-0.264277311142906	0.186	0.573	5.9093169841927e-37	1
AC124852	1.666487088924e-41	-0.299815580877255	0.156	0.514	6.09950939417074e-37	1
NBEAL1	1.70377945834362e-41	-0.293505412394326	0.225	0.64	6.23600319548349e-37	1
SLC1A4	1.73433853401298e-41	-0.259859172150824	0.154	0.515	6.3478524683409e-37	1
SEPTIN2	1.81339865222258e-41	-0.266274573194892	0.212	0.622	6.63722040699986e-37	1
F11-AS1	1.95902019330453e-41	-0.396092889371823	0.252	0.67	7.17020980951391e-37	1
CC2D2B	1.9874064620243e-41	-0.319188712371736	0.1	0.41	7.27410639165515e-37	1
PARD3	2.08264309411591e-41	-0.441396627358911	0.587	0.939	7.62268198877364e-37	1
OPHN1	2.15547595328582e-41	-0.459754898450586	0.508	0.917	7.88925753662142e-37	1
PHF21A	2.1576675718691e-41	-0.388021851652904	0.326	0.812	7.8972790797981e-37	1
AF117829	2.19920287933507e-41	-0.396026267885447	0.323	0.771	8.0493024586543e-37	1
PAN3	2.42898204053944e-41	-0.304789627904802	0.235	0.662	8.89031716657841e-37	1
HEPH	2.47979282580201e-41	-0.265626519518027	0.106	0.437	9.07628972171795e-37	1
PTPN9	2.4957800639386e-41	-0.29176740172042	0.193	0.585	9.13480461202167e-37	1
GABPB1-AS1	2.53507862371143e-41	-0.27814623347914	0.206	0.606	9.27864127064621e-37	1
PBRM1	2.5700709242818e-41	-0.290301931299516	0.238	0.674	9.4067165899638e-37	1
ERI3	2.72927548028361e-41	-0.290537088039455	0.248	0.669	9.98942118538604e-37	1
MPP6	2.93671014774017e-41	-0.291409951261818	0.154	0.51	1.07486528117438e-36	1
NADK2	2.94995635012113e-41	-0.306401365048435	0.251	0.678	1.07971352370783e-36	1
UBAP1	3.04853941904024e-41	-0.25379962211578	0.159	0.526	1.11579591276292e-36	1
APC	3.05023692282599e-41	-0.462903440870217	0.532	0.937	1.11641721612354e-36	1
CACUL1	3.12879462589916e-41	-0.253432023903177	0.153	0.513	1.14517012102535e-36	1
ECPAS	3.28391383656423e-41	-0.265394589088137	0.201	0.603	1.20194530332087e-36	1
EYA2	3.37832382470976e-41	-0.361790146073534	0.333	0.79	1.23650030308202e-36	1
PTPN13	3.42719274487401e-41	-0.373527886090451	0.323	0.788	1.25438681655134e-36	1
JARID2	3.50097376604945e-41	-0.389320141308071	0.355	0.827	1.28139140811176e-36	1
TTC7B	3.52398070805359e-41	-0.29605561639297	0.222	0.64	1.2898121789547e-36	1
FBXL5	3.60362492608911e-41	-0.253537262577788	0.201	0.603	1.31896275919788e-36	1
DNM1L	3.71218538203161e-41	-0.277086277876726	0.193	0.585	1.35869697167739e-36	1
FADS2	4.11902895995595e-41	-0.273172822510423	0.191	0.573	1.50760578963348e-36	1
ATF7IP	4.13109677469102e-41	-0.300124945209756	0.209	0.612	1.51202273050466e-36	1
EXOC1	4.15927456595032e-41	-0.255341003934607	0.174	0.545	1.52233608388348e-36	1
SLC9A9	4.19784503344386e-41	-0.415379909052062	0.37	0.839	1.53645326069079e-36	1
SPATA6	4.26328641007586e-41	-0.36854827792964	0.293	0.758	1.56040545895187e-36	1
SPTLC1	4.30597540338334e-41	-0.255943362597162	0.061	0.343	1.57603005739234e-36	1
AL391807	4.32390335089698e-41	-0.271880489763273	0.17	0.541	1.5825918654618e-36	1
TNS2	4.39210839681289e-41	-0.277730797638571	0.076	0.371	1.60755559431748e-36	1
ARHGEF10	4.6752961517655e-41	-0.351533310274384	0.304	0.76	1.71120514450769e-36	1
ACADVL	4.84836014082977e-41	-0.250724834886631	0.159	0.517	1.7745482951451e-36	1
FBXL7	4.84968318959293e-41	-0.433320989434231	0.579	0.933	1.77503254422291e-36	1
TIPARP	4.86815914156634e-41	-0.255382368684632	0.076	0.378	1.78179492740469e-36	1
DCTN4	4.93970007603734e-41	-0.261841430838902	0.098	0.414	1.80797962483043e-36	1
MSRB3	5.20324590243228e-41	-0.279606349739022	0.125	0.465	1.90444003274924e-36	1
BAALC	5.23075292849692e-41	-0.356554248769005	0.28	0.711	1.91450787935916e-36	1
TMTC2	5.45700107487644e-41	-0.437045066665227	0.402	0.839	1.99731696341553e-36	1
DOCK7	5.49394341195427e-41	-0.446139495964196	0.423	0.894	2.01083822820938e-36	1
TTPA	5.64619993683987e-41	-0.261555788714059	0.093	0.412	2.06656563888276e-36	1
AC097518	5.76323992351198e-41	-0.417080921412529	0.133	0.462	2.10940344440462e-36	1
MAP2K5	5.95568958419377e-41	-0.330849643176079	0.281	0.727	2.17984194471076e-36	1
MFF	6.03498885601747e-41	-0.258170462113883	0.121	0.447	2.20886627119096e-36	1
TMEM132C	6.11305970180516e-41	-0.372005004447984	0.166	0.526	2.23744098145771e-36	1
CHIC2	6.21964732237656e-41	-0.263058604930788	0.093	0.401	2.27645311646305e-36	1
FYN	6.22090853444356e-41	-0.439879898804179	0.558	0.937	2.27691473269169e-36	1
LONP2	6.31546269149284e-41	-0.33141199413435	0.301	0.758	2.31152249971329e-36	1
PCDH9-AS2	6.3983842228851e-41	-0.390855787079512	0.183	0.549	2.34187260941817e-36	1
RHOBTB3	6.56762107854184e-41	-0.443406183560044	0.384	0.873	2.4038149909571e-36	1
NFE2L2	6.72857202769722e-41	-0.280937545634412	0.233	0.651	2.46272464785746e-36	1
AC073475	6.7389775934072e-41	-0.396897350173203	0.268	0.676	2.46653318896297e-36	1
PLEKHA7	6.85647139475436e-41	-0.318589016214281	0.241	0.67	2.50953709519404e-36	1
LRP4	7.05617459768682e-41	-0.328161543566454	0.273	0.719	2.58263046449935e-36	1
RASSF4	7.05935492098975e-41	-0.30576731063756	0.257	0.685	2.58379449463146e-36	1
MEGF9	7.23646549497208e-41	-0.353535227043232	0.28	0.725	2.64861873581473e-36	1
BCAR3	7.34069918504029e-41	-0.33923672090552	0.252	0.682	2.6867693087166e-36	1
XRN1	7.445888471346e-41	-0.281117916416723	0.217	0.63	2.72526963939735e-36	1
SPOP	7.49370544106113e-41	-0.26443757646865	0.167	0.537	2.74277112848278e-36	1
AC007389	7.61931024279232e-41	-0.371588797215641	0.211	0.595	2.78874374196442e-36	1
CDH2	7.81492524692033e-41	-0.368995352276287	0.299	0.756	2.86034078962531e-36	1
FAM171B	8.37227848733306e-41	-0.402586679205985	0.31	0.749	3.06433764914877e-36	1
CCDC91	8.52285248346832e-41	-0.336475743942355	0.257	0.69	3.11944923747424e-36	1
FKBP5	8.66713174218719e-41	-0.382860638448761	0.302	0.751	3.17225688895793e-36	1
HIP1R	8.67584431678878e-41	-0.278010935701571	0.195	0.58	3.17544577838786e-36	1
OSBPL9	8.83770444753721e-41	-0.29638957831026	0.248	0.671	3.23468820484309e-36	1
RANBP9	9.05535904559235e-41	-0.271708528182692	0.177	0.547	3.31435196427726e-36	1
WDR7	9.05995544336426e-41	-0.290176133818847	0.219	0.651	3.31603429182575e-36	1
SCFD1	9.22564758267083e-41	-0.260287867918848	0.169	0.542	3.37667927173335e-36	1
SYTL4	9.77876512260497e-41	-0.327381636594377	0.166	0.534	3.57912582252465e-36	1
FUT10	1.00361539256652e-40	-0.277370183507691	0.166	0.537	3.67333269833273e-36	1
TAFA5	1.01519436056412e-40	-0.314352981354425	0.252	0.689	3.71571287910073e-36	1
NSD3	1.05372952507427e-40	-0.35722923005687	0.302	0.788	3.85675543472435e-36	1
FARS2	1.16938319610201e-40	-0.321787718843391	0.232	0.653	4.28005943605297e-36	1
HDAC8	1.19157917361027e-40	-0.334187033397002	0.257	0.689	4.36129893333096e-36	1
BOC	1.24785323755583e-40	-0.268710254319895	0.191	0.596	4.5672676347781e-36	1
PREX1	1.28315404053678e-40	-0.3066736587569	0.262	0.703	4.69647210376865e-36	1
AHCYL2	1.30118341010494e-40	-0.461590541498014	0.479	0.912	4.76246139932511e-36	1
RAB11A	1.31794168491965e-40	-0.272073376732158	0.19	0.564	4.82379836097442e-36	1
ZNF148	1.40845615631957e-40	-0.286062610143031	0.225	0.64	5.15509037774525e-36	1
IGFBP7	1.41468193240387e-40	-0.360712632417898	0.257	0.671	5.17787734079141e-36	1
THADA	1.46864833584436e-40	-0.271944131271127	0.19	0.58	5.37539977402395e-36	1
APPBP2	1.61909988358849e-40	-0.250306789663449	0.154	0.509	5.92606748392223e-36	1
BBX	1.6363595449684e-40	-0.313692045208491	0.26	0.7	5.98923957053885e-36	1
RNF38	1.63726820596505e-40	-0.282562739234918	0.19	0.575	5.99256536065268e-36	1
LINC00174	1.73350064980242e-40	-0.270234884212236	0.178	0.55	6.34478572834184e-36	1
FGF1	1.78337900262374e-40	-0.313645793459878	0.156	0.51	6.52734548750316e-36	1
ACYP2	1.83407545998455e-40	-0.389412374167738	0.325	0.791	6.71289959108945e-36	1
MIR100HG	1.88726559454775e-40	-0.449024871240254	0.4	0.884	6.90758080260422e-36	1
WARS2-AS1	1.89151026959495e-40	-0.273148804107647	0.119	0.449	6.92311673774449e-36	1
KMT2E	1.89819074870354e-40	-0.313540797659833	0.272	0.725	6.94756795932984e-36	1
HOPX	1.9723339574169e-40	-0.322200708723086	0.183	0.546	7.21893951754159e-36	1
PACS1	2.06379198906993e-40	-0.349530410197494	0.297	0.743	7.55368505919486e-36	1
HEATR5A	2.13869090326253e-40	-0.261956402738329	0.169	0.539	7.82782257503118e-36	1
TSC22D1	2.21298890188874e-40	-0.33440726448819	0.256	0.679	8.09976067980299e-36	1
GIGYF2	2.26377807256102e-40	-0.30325070460425	0.27	0.711	8.2856541233806e-36	1
FER	2.33387777307542e-40	-0.383147374087295	0.328	0.799	8.54222603723335e-36	1
UBR2	2.36614936056103e-40	-0.314442737416705	0.273	0.714	8.66034327458944e-36	1
ZMYND11	2.40693788227635e-40	-0.271528715225546	0.201	0.6	8.80963334291966e-36	1
ROCK1	2.49534112919214e-40	-0.269289976719116	0.212	0.614	9.13319806695614e-36	1
AL445426	2.63352225084278e-40	-0.348858078516318	0.159	0.513	9.63895479030964e-36	1
SLC16A9	2.80426040112489e-40	-0.305639397441571	0.207	0.599	1.02638734941572e-35	1
PHC3	2.87567163110875e-40	-0.291046175160459	0.246	0.673	1.05252457370212e-35	1
RORB	3.02297091197244e-40	-0.392312350719382	0.317	0.755	1.10643758349103e-35	1
SOS2	3.09883882707878e-40	-0.267304873924882	0.159	0.515	1.1342059990991e-35	1
FOXO1	3.14152870853103e-40	-0.401738862899506	0.355	0.815	1.14983092260944e-35	1
NMD3	3.29044137046782e-40	-0.298013518009572	0.178	0.553	1.20433444600493e-35	1
KIAA1755	3.75910365997649e-40	-0.267426189628782	0.207	0.607	1.37586953058799e-35	1
SERPINE2	3.97754101056973e-40	-0.333864556757088	0.297	0.752	1.45581978527863e-35	1
PSD2	4.07531897618753e-40	-0.273904855067123	0.244	0.67	1.4916074984744e-35	1
PIGN	4.24921910070055e-40	-0.281148888838285	0.143	0.484	1.55525668304741e-35	1
AFF1	4.50780037848719e-40	-0.391311209160736	0.365	0.838	1.6499000165301e-35	1
TRIP12	4.60884779076394e-40	-0.293977292891602	0.248	0.679	1.68688437989751e-35	1
KIAA2026	4.80601856963826e-40	-0.274723786585118	0.203	0.593	1.7590508566733e-35	1
EPS8	4.81550945003218e-40	-0.294426906352262	0.199	0.584	1.76252461380628e-35	1
GALNT18	4.8265195197517e-40	-0.348079986697799	0.28	0.714	1.76655440942432e-35	1
FAM172A	5.02552116136371e-40	-0.366634497031635	0.322	0.783	1.83939100027073e-35	1
GPATCH8	5.56742516515728e-40	-0.352597676696652	0.307	0.782	2.03773328469922e-35	1
FGFR1	5.6044426342289e-40	-0.273364669718228	0.201	0.596	2.05128204855412e-35	1
CDK17	5.79821679682106e-40	-0.255977498857651	0.175	0.546	2.12220532980448e-35	1
LINC02256	5.80129651923497e-40	-0.262229760786276	0.088	0.393	2.12333253900519e-35	1
MYBPC1	6.1347419565588e-40	-0.258499463178698	0.106	0.429	2.24537690352009e-35	1
DIO2	6.68692709159811e-40	-0.300321425531952	0.09	0.393	2.44748218479583e-35	1
ERCC6L2	7.28008624103334e-40	-0.30492047495938	0.278	0.735	2.66458436508061e-35	1
SRGAP1	7.4697255148558e-40	-0.361348737366643	0.307	0.769	2.73399423569237e-35	1
KDM3A	7.60440255400913e-40	-0.256536033487204	0.141	0.487	2.78328737879288e-35	1
ZNF423	7.88561977319432e-40	-0.285553975579442	0.207	0.603	2.88621569318685e-35	1
AL050309	7.92587100751574e-40	-0.35493975074406	0.159	0.506	2.90094804746083e-35	1
GPSM2	8.06303146871747e-40	-0.264777245565936	0.145	0.49	2.95115014786528e-35	1
URI1	8.07983601676875e-40	-0.257143842050553	0.15	0.499	2.95730078049753e-35	1
GABBR1	8.18384229012176e-40	-0.345853832446888	0.314	0.765	2.99536811660747e-35	1
CEP112	8.57451113569123e-40	-0.343415656570978	0.26	0.696	3.13835682077435e-35	1
KLHL32	9.07588919164843e-40	-0.355690731115764	0.251	0.66	3.32186620303524e-35	1
CRB1	9.12242347547356e-40	-0.42296406086351	0.384	0.85	3.33889821625808e-35	1
CDC14B	9.43778403557016e-40	-0.329844886334335	0.286	0.736	3.45432333485903e-35	1
CRYL1	9.62132137666945e-40	-0.271660855521258	0.167	0.527	3.52149983707479e-35	1
GNAO1	9.95548083329653e-40	-0.352377319457236	0.331	0.803	3.64380553979486e-35	1
PHF21B	1.00164145600654e-39	-0.370661671862244	0.349	0.808	3.66610789312955e-35	1
AL356737	1.0765566309527e-39	-0.337148203732838	0.101	0.408	3.94030492494996e-35	1
TTBK2	1.14415808194427e-39	-0.278497595350521	0.214	0.617	4.18773299572421e-35	1
RARS2	1.17005778934735e-39	-0.250651267973329	0.106	0.419	4.28252851479024e-35	1
IKZF2	1.20597412358122e-39	-0.267159656422747	0.169	0.537	4.41398588971964e-35	1
ITSN1	1.28398568836491e-39	-0.41096703952616	0.384	0.863	4.6995160179844e-35	1
ATRN	1.45348472371125e-39	-0.261342103624907	0.141	0.482	5.31989943725553e-35	1
KANTR	1.5208734262695e-39	-0.294552786713397	0.24	0.658	5.56654882748898e-35	1
PRDM5	1.53472049191354e-39	-0.273210509740911	0.129	0.453	5.61723047245274e-35	1
KIAA0232	1.57378354627914e-39	-0.264606392342561	0.196	0.585	5.76020515773627e-35	1
AC007566	1.58764388686654e-39	-0.252085458750304	0.095	0.399	5.81093539032021e-35	1
FGD6	1.64115791070343e-39	-0.277166230724552	0.235	0.654	6.00680206896563e-35	1
CHD6	1.68150078510281e-39	-0.365756542891308	0.32	0.796	6.1544610235548e-35	1
PAXBP1	1.7466686374557e-39	-0.258711646678931	0.185	0.557	6.3929818799516e-35	1
CRADD	1.74727756604554e-39	-0.361541109475314	0.256	0.664	6.39521061948327e-35	1
AGO3	1.77946129763434e-39	-0.301192775400587	0.251	0.675	6.51300629547145e-35	1
PDE3A	1.84404646898548e-39	-0.353766411825944	0.203	0.577	6.74939448113377e-35	1
ITGB8	1.87497839820525e-39	-0.341709031430751	0.291	0.735	6.86260843527103e-35	1
LINC02062	1.97133900218714e-39	-0.283518095865562	0.211	0.596	7.21529788190515e-35	1
KAT6B	2.04774513032015e-39	-0.301598139373232	0.233	0.645	7.49495195148478e-35	1
MVB12B	2.04921267019408e-39	-0.255509206369342	0.186	0.568	7.50032329417736e-35	1
AIG1	2.1379200125464e-39	-0.312982710512424	0.235	0.651	7.82500103792108e-35	1
CC2D2A	2.46471397215408e-39	-0.25700146107187	0.15	0.507	9.02109960948116e-35	1
CDH11	2.59613607784771e-39	-0.288748414665042	0.196	0.574	9.50211765853042e-35	1
CEP350	2.62881792913065e-39	-0.334969292035246	0.307	0.767	9.62173650241109e-35	1
MAP3K13	2.76421157519739e-39	-0.288303794891501	0.193	0.567	1.011729078638e-34	1
MEIS2	2.77062824695011e-39	-0.457115306047114	0.45	0.902	1.01407764466621e-34	1
KANSL1L	2.80566566037772e-39	-0.338277870214385	0.294	0.737	1.02690168835485e-34	1
MGMT	2.90042383272834e-39	-0.273393042875975	0.124	0.445	1.0615841270169e-34	1
TMEM220-AS1	2.9871536851418e-39	-0.273725182590121	0.093	0.396	1.09332812029875e-34	1
YAF2	3.11483202688005e-39	-0.260024188441911	0.15	0.495	1.14005967015837e-34	1
ULK2	3.15354958151977e-39	-0.275156389259783	0.153	0.5	1.15423068233205e-34	1
ZNF717	3.20525441484081e-39	-0.260977054545483	0.153	0.498	1.17315516837589e-34	1
ASB3	3.25154710800191e-39	-0.473088242927089	0.466	0.92	1.19009875699978e-34	1
HGSNAT	3.26315337161587e-39	-0.266114559727525	0.156	0.507	1.19434676554512e-34	1
AC008014	3.2720562537826e-39	-0.373431364887703	0.151	0.484	1.19760530944697e-34	1
ZRANB2-AS2	3.73313892970305e-39	-0.324447833121743	0.125	0.452	1.36636617966061e-34	1
TRIM44	3.85024313656156e-39	-0.269115782346452	0.219	0.628	1.4092274904129e-34	1
LARP4B	3.9126713474707e-39	-0.252029907952697	0.172	0.535	1.43207683988775e-34	1
PUM2	3.99165638240804e-39	-0.274142823267804	0.22	0.62	1.46098615252517e-34	1
ATP10D	4.10944366918152e-39	-0.252958190017098	0.121	0.439	1.50409747735713e-34	1
ZFYVE16	4.49183917405743e-39	-0.299925283846661	0.262	0.704	1.64405805609676e-34	1
GPHN	4.61575756901269e-39	-0.445374521590618	0.523	0.926	1.68941342783433e-34	1
ARMC2	4.83526700179155e-39	-0.255158470113217	0.174	0.547	1.76975607532573e-34	1
UBE3A	4.94012514742339e-39	-0.29714041376991	0.238	0.652	1.80813520520843e-34	1
DYM	5.12277102782071e-39	-0.308726579570337	0.262	0.702	1.87498542389266e-34	1
TMEM232	5.24728168475811e-39	-0.358408895805091	0.304	0.751	1.92055756943832e-34	1
BCL2	5.34523903762654e-39	-0.44399572435701	0.415	0.865	1.95641094016169e-34	1
BICRAL	5.59252017024639e-39	-0.27432606962964	0.217	0.612	2.04691830751188e-34	1
SOX2	6.13583046913384e-39	-0.335426948174755	0.177	0.531	2.24577531000768e-34	1
PSMD1	6.37995009224775e-39	-0.279450922619646	0.215	0.613	2.3351255332636e-34	1
ZSWIM5	6.38181177851121e-39	-0.304326042209346	0.215	0.601	2.33580692905289e-34	1
HTRA1	6.74900207626608e-39	-0.286232728260971	0.204	0.589	2.47020224993415e-34	1
WBP2NL	7.11115787018811e-39	-0.264218106216215	0.133	0.464	2.60275489206755e-34	1
ATXN10	7.59239610295341e-39	-0.296893938193464	0.26	0.699	2.77889289764198e-34	1
MAP3K5	8.10441095029672e-39	-0.435591043433875	0.492	0.923	2.9662954519181e-34	1
MXI1	8.37435100254567e-39	-0.355632676464894	0.33	0.784	3.06509621044174e-34	1
LINC00894	8.64287314966525e-39	-0.278541925794831	0.204	0.593	3.16337800150898e-34	1
CCDC18-AS1	8.67084923149704e-39	-0.323654169859224	0.294	0.751	3.17361752722023e-34	1
AC008957	9.09339201849453e-39	-0.369165399135276	0.169	0.512	3.32827241268918e-34	1
XRCC5	9.33220230004299e-39	-0.260614159759905	0.206	0.597	3.41567936383874e-34	1
ARMCX4	9.51237417437061e-39	-0.253235070304746	0.161	0.513	3.48162407156139e-34	1
EGFR	9.5432904632283e-39	-0.336510840531095	0.272	0.711	3.49293974244619e-34	1
MT2A	9.63983505640307e-39	-0.375459693057859	0.301	0.724	3.52827602899409e-34	1
PDE3B	9.69506998955833e-39	-0.35870750335501	0.167	0.503	3.54849256687824e-34	1
RPS6KA5	9.94874302269723e-39	-0.274589707722257	0.207	0.604	3.64133943373741e-34	1
DENND1A	1.17537191912122e-38	-0.427806003976243	0.376	0.862	4.30197876117559e-34	1
CYP2J2	1.18447451421269e-38	-0.257558305567639	0.068	0.351	4.33529516946986e-34	1
PRH1	1.20683960205493e-38	-0.278407597146586	0.195	0.567	4.41715362748124e-34	1
BCR	1.31968388032402e-38	-0.271046057774308	0.196	0.57	4.83017497037395e-34	1
WAC	1.37488276740593e-38	-0.3044985340958	0.257	0.681	5.03220841698245e-34	1
MGAT4C	1.38394943149616e-38	-0.447734606385743	0.495	0.9	5.06539331421908e-34	1
AC079385	1.53327759396879e-38	-0.303489165831621	0.18	0.536	5.61194932168516e-34	1
PSAT1	1.55148828769841e-38	-0.251557097618474	0.201	0.584	5.67860228180495e-34	1
SCAF11	1.606018253944e-38	-0.263422844811634	0.22	0.624	5.87818741126044e-34	1
OLFM2	1.60843543602041e-38	-0.295148257287182	0.217	0.599	5.88703453937829e-34	1
JPX	1.69677603845174e-38	-0.333089653974264	0.297	0.743	6.21036997833721e-34	1
TRPM7	1.82471352362628e-38	-0.255630492281919	0.199	0.574	6.67863396782453e-34	1
SGMS1	1.87570523329532e-38	-0.329089256291735	0.286	0.729	6.86526872438419e-34	1
BTRC	1.91935222678552e-38	-0.309826531983012	0.265	0.695	7.02502108525767e-34	1
DMXL1	1.92917867383905e-38	-0.277536493689255	0.251	0.67	7.06098686411831e-34	1
NOL4	1.9750835622086e-38	-0.329459973273456	0.252	0.651	7.2290033460397e-34	1
VPS13A	2.03250732699481e-38	-0.269959626055765	0.182	0.55	7.43918006753372e-34	1
RAB7A	2.04394318114804e-38	-0.253078576863127	0.19	0.559	7.48103643731993e-34	1
MSH3	2.11528244079458e-38	-0.271755065538972	0.172	0.536	7.74214526155225e-34	1
UGGT2	2.12758444284776e-38	-0.292673985433395	0.241	0.656	7.7871718192671e-34	1
CTIF	2.24858712592768e-38	-0.288353083244519	0.256	0.692	8.23005373960789e-34	1
ASRGL1	2.25160216045168e-38	-0.258489269568244	0.111	0.424	8.24108906746918e-34	1
ASXL1	2.28254596251746e-38	-0.266779948354913	0.212	0.605	8.35434647741016e-34	1
AUH	2.28577352414911e-38	-0.265036720732762	0.215	0.622	8.36615967573816e-34	1
UBE2H	2.28800473005971e-38	-0.271257265507702	0.236	0.662	8.37432611249155e-34	1
NSD1	2.32268968502335e-38	-0.272789506382021	0.254	0.68	8.50127651615395e-34	1
GRAMD2B	2.3920184367019e-38	-0.440111428901269	0.489	0.914	8.75502668017263e-34	1
MED12L	2.46786413102958e-38	-0.426392166844134	0.461	0.884	9.03262950598138e-34	1
AC104596	2.48980460632406e-38	-0.356561728042376	0.304	0.732	9.11293383960671e-34	1
TEAD1	2.54362299445987e-38	-0.391917704825704	0.378	0.858	9.30991452202256e-34	1
AC016831	2.56730283058023e-38	-0.26001157522028	0.185	0.547	9.3965850902067e-34	1
RIC8B	2.636809779312e-38	-0.256778847272326	0.127	0.454	9.65098747325984e-34	1
DLEU2	2.64911382112514e-38	-0.313261424252477	0.233	0.637	9.69602149670013e-34	1
CECR2	2.7003822694182e-38	-0.313082110642547	0.275	0.708	9.88366914429755e-34	1
ADRA1A	2.73477832919641e-38	-0.303235545003352	0.217	0.614	1.00095621626918e-33	1
BCAN	2.7758204030611e-38	-0.258590364277196	0.148	0.487	1.01597802572439e-33	1
NRDC	2.90701180263461e-38	-0.266070552788201	0.241	0.648	1.06399538988229e-33	1
ARHGAP35	2.91603571514163e-38	-0.319267894634752	0.281	0.725	1.06729823209899e-33	1
PRTFDC1	3.00886625062384e-38	-0.275022494268171	0.214	0.602	1.10127513639083e-33	1
EPHB1	3.10013297183523e-38	-0.350724980322262	0.281	0.688	1.13467966902141e-33	1
MED13L	3.48109974171828e-38	-0.435103734579792	0.423	0.885	1.27411731646631e-33	1
LRBA	3.7647446638582e-38	-0.327147159962786	0.28	0.737	1.37793419441874e-33	1
PPA2	3.96291384334508e-38	-0.253955072313933	0.212	0.613	1.45046609580273e-33	1
AC009879	4.27759122218995e-38	-0.2572283483504	0.076	0.366	1.56564116323374e-33	1
SERP1	4.37200514949249e-38	-0.250294715488545	0.177	0.532	1.60019760476575e-33	1
BRAF	4.45527350156923e-38	-0.326911775443145	0.297	0.762	1.63067465430935e-33	1
RALGAPA1	4.63167534164242e-38	-0.361435791940095	0.336	0.813	1.69523949179454e-33	1
CYP7B1	4.89520543339249e-38	-0.27901545374831	0.141	0.471	1.79169414067599e-33	1
USP53	4.90534477997974e-38	-0.272481776272294	0.151	0.486	1.79540524292039e-33	1
DOCK1	5.13362114489043e-38	-0.398130029681591	0.375	0.848	1.87895667524134e-33	1
BOD1L1	5.54584485507147e-38	-0.256616187071646	0.238	0.659	2.02983467540471e-33	1
COMMD1	6.25824348221082e-38	-0.264032514275648	0.207	0.596	2.29057969692398e-33	1
PTCHD1	6.30444074084865e-38	-0.275455301157872	0.121	0.44	2.30748835555801e-33	1
SWT1	6.6344494214594e-38	-0.252412676768291	0.1	0.399	2.42827483274836e-33	1
NEK11	6.84771853404327e-38	-0.27513871883084	0.199	0.574	2.50633346064518e-33	1
PHIP	7.08584892630563e-38	-0.339907330835652	0.309	0.759	2.59349156551712e-33	1
NIN	7.12842178641585e-38	-0.289612563628395	0.256	0.682	2.60907365804607e-33	1
UBE2D3	7.18111534899646e-38	-0.299633443310552	0.259	0.682	2.62836002888619e-33	1
TGFB2	7.40997652283392e-38	-0.311293241101812	0.223	0.61	2.71212550712244e-33	1
RFX2	7.43103546022148e-38	-0.286739267816676	0.272	0.704	2.71983328879566e-33	1
NFIB	7.66255934835814e-38	-0.442364995945332	0.469	0.901	2.80457334709256e-33	1
CNTLN	7.70730038478209e-38	-0.272578759102804	0.13	0.458	2.82094901383409e-33	1
PDK4	7.74030131498266e-38	-0.265726258696731	0.105	0.407	2.8330276842968e-33	1
STIM1	8.129368472768e-38	-0.257388416071045	0.18	0.547	2.97543015471782e-33	1
ITGA9-AS1	8.6229084170816e-38	-0.266628150290149	0.207	0.584	3.15607070973604e-33	1
AC091078	8.84004857834462e-38	-0.295981225203456	0.209	0.587	3.23554618015991e-33	1
TLK1	9.59433340470894e-38	-0.306492395573739	0.281	0.714	3.51162196945752e-33	1
SMAD2	9.62401757747052e-38	-0.260275709259891	0.177	0.537	3.52248667352998e-33	1
GNG12	9.96445127292887e-38	-0.258433593669258	0.166	0.515	3.6470888104047e-33	1
SMG7	1.14115621509488e-37	-0.252929038955032	0.137	0.462	4.17674586286877e-33	1
FAM107A	1.14607568995037e-37	-0.370587629632997	0.362	0.828	4.19475163278733e-33	1
GRM3	1.2557412114574e-37	-0.405690330374752	0.26	0.625	4.59613840805522e-33	1
VPS13B	1.42433112085036e-37	-0.345171608724307	0.33	0.79	5.2131943354244e-33	1
MPRIP	1.43439262854023e-37	-0.256071203110705	0.251	0.674	5.2500204597201e-33	1
LINC00598	1.49129471231805e-37	-0.331368557327738	0.119	0.426	5.4582877765553e-33	1
USP24	1.51059768114912e-37	-0.284860043328221	0.235	0.636	5.52893857277391e-33	1
ZCCHC24	1.55084546472094e-37	-0.257062955478426	0.116	0.425	5.67624948542512e-33	1
NR2F1	1.76994742046666e-37	-0.268085617186546	0.199	0.571	6.47818455365001e-33	1
EEA1	1.91840656906725e-37	-0.250125500925562	0.158	0.502	7.02155988344306e-33	1
JAK1	1.94427194113318e-37	-0.381126847317684	0.371	0.835	7.11622973174154e-33	1
DDX58	2.18620266072014e-37	-0.252930500647112	0.068	0.338	8.00172035850178e-33	1
IRS2	2.19603172422786e-37	-0.26328646951617	0.199	0.572	8.0376957138464e-33	1
LINC00461	2.32104095797617e-37	-0.432458231832886	0.46	0.898	8.49524201028858e-33	1
SPECC1L	2.36975207151845e-37	-0.265197931342787	0.227	0.625	8.67352955696468e-33	1
KATNAL2	2.38409643982163e-37	-0.279704709324882	0.228	0.618	8.72603137939116e-33	1
ADGRV1	2.44387056138622e-37	-0.320951920327917	0.754	0.956	8.9448106417297e-33	1
GPRC5B	2.4547939976883e-37	-0.327686953005176	0.314	0.767	8.98479151093896e-33	1
OSMR-AS1	2.52530425518795e-37	-0.293113336916285	0.145	0.47	9.24286610441342e-33	1
EFR3A	2.55220086916452e-37	-0.270320914824697	0.219	0.609	9.34131040122906e-33	1
RSRC1	2.61344721632607e-37	-0.270177297606935	0.154	0.493	9.56547815647506e-33	1
BRINP3	2.75636589336347e-37	-0.378081077278199	0.283	0.705	1.00885748062997e-32	1
WSB1	2.89799464247314e-37	-0.335630115904594	0.304	0.762	1.06069501909159e-32	1
FAM66D	2.93438222414633e-37	-0.271478490868	0.145	0.471	1.0740132378598e-32	1
OSBPL6	3.03176266929091e-37	-0.297323580277331	0.262	0.696	1.10965545458717e-32	1
ZNF292	3.29214787222008e-37	-0.326785083311461	0.297	0.753	1.20495904271127e-32	1
DSE	3.43457156873684e-37	-0.257552878573197	0.174	0.524	1.25708753987337e-32	1
ATXN7L1	3.43481765717389e-37	-0.275192900487613	0.223	0.621	1.25717761070222e-32	1
PBX1	3.70692892956958e-37	-0.425693240828065	0.415	0.871	1.35677305751176e-32	1
UBE2E1	3.85609866104558e-37	-0.25702470480733	0.175	0.535	1.41137067092929e-32	1
NPEPPS	3.86150527102812e-37	-0.287043944003566	0.278	0.71	1.413349544249e-32	1
PSPC1	4.05731606006869e-37	-0.252751816147368	0.206	0.588	1.48501825114574e-32	1
FNDC3A	4.99843837740549e-37	-0.252235936687323	0.211	0.595	1.82947843051418e-32	1
MSMO1	5.27052606346022e-37	-0.250307219325762	0.077	0.354	1.92906524448708e-32	1
SLC35F1	5.56548836216976e-37	-0.379670745568733	0.315	0.741	2.03702439543775e-32	1
TAF3	6.13692466343278e-37	-0.272103189008486	0.103	0.399	2.24617579606303e-32	1
RIN2	6.4400520339224e-37	-0.360465443175859	0.355	0.824	2.35712344493594e-32	1
PRKD1	6.58301171040096e-37	-0.385296124385757	0.384	0.836	2.40944811612386e-32	1
ELF1	6.8987505755485e-37	-0.250180184791353	0.129	0.443	2.52501169815651e-32	1
RAB6A	7.16103950420274e-37	-0.258536859876471	0.223	0.614	2.62101206893325e-32	1
LHX2	7.41717760404313e-37	-0.250929444732849	0.162	0.505	2.71476117485582e-32	1
TIMP3	7.72222788218176e-37	-0.26799661049087	0.175	0.527	2.82641262715735e-32	1
ATE1	7.74846830551695e-37	-0.255354535482753	0.209	0.597	2.83601688450226e-32	1
PCGF5	7.82206108463946e-37	-0.350852558033986	0.323	0.773	2.86295257758889e-32	1
HERC2	7.94462281376721e-37	-0.299986008522489	0.277	0.724	2.90781139606694e-32	1
APCDD1	8.13799922767782e-37	-0.263929681413915	0.196	0.565	2.97858909732236e-32	1
NDRG2	8.50848113682697e-37	-0.319198572899572	0.312	0.748	3.11418918089004e-32	1
SPPL3	1.04299254749789e-36	-0.2713684230649	0.246	0.659	3.81745702309702e-32	1
BDNF-AS	1.06342430427012e-36	-0.290887011666531	0.135	0.454	3.89223929605906e-32	1
SESTD1	1.12440221255594e-36	-0.251711362609589	0.203	0.57	4.115424538176e-32	1
ZCCHC7	1.13590596785982e-36	-0.332011623270561	0.299	0.755	4.15752943296372e-32	1
VIM	1.14908379910005e-36	-0.263827944056186	0.151	0.491	4.20576161308611e-32	1
CHST11	1.16858279004167e-36	-0.34571796359537	0.27	0.683	4.27712986983153e-32	1
INTU	1.17395803564509e-36	-0.360784520904265	0.35	0.8	4.29680380626459e-32	1
ZMAT1	1.23036731113789e-36	-0.300404544879139	0.299	0.744	4.5032673954958e-32	1
RBM33	1.30100106532963e-36	-0.254543951394398	0.232	0.629	4.76179399921299e-32	1
WDR11-AS1	1.37168583966305e-36	-0.270378066366394	0.183	0.54	5.02050734175073e-32	1
TAPT1-AS1	1.43707297246915e-36	-0.318223366624328	0.27	0.696	5.25983078653434e-32	1
LINC01278	1.53687829596462e-36	-0.285875472868006	0.251	0.654	5.62512825106009e-32	1
RPTOR	1.5948432762604e-36	-0.254130748949679	0.217	0.604	5.8372858754407e-32	1
WIF1	1.61731167434285e-36	-0.39090567886543	0.087	0.363	5.91952245926227e-32	1
WWTR1	1.73800338888921e-36	-0.262117863174816	0.186	0.554	6.36126620367339e-32	1
ANO6	1.77489883585248e-36	-0.259517073399923	0.159	0.499	6.49630722910366e-32	1
MEIKIN	1.78707002468515e-36	-0.307474072427846	0.19	0.547	6.54085499735013e-32	1
ATP9B	1.89319398826251e-36	-0.299687720940697	0.289	0.735	6.92927931643959e-32	1
RALGPS1	2.08078668308928e-36	-0.267700850865297	0.235	0.644	7.61588733877509e-32	1
MEF2C-AS1	2.09984073538029e-36	-0.366288042558053	0.325	0.759	7.68562707556542e-32	1
NF1	2.1051236247721e-36	-0.403285324079686	0.379	0.865	7.70496297902838e-32	1
PFKFB3	2.12830576209905e-36	-0.2875317290682	0.265	0.661	7.78981191985873e-32	1
TSPAN7	2.14533560310782e-36	-0.353034161772216	0.286	0.7	7.85214284093492e-32	1
AC012404	2.19130853673559e-36	-0.315384509430327	0.137	0.451	8.02040837530594e-32	1
UFL1-AS1	2.61584197705901e-36	-0.271292669080528	0.125	0.437	9.57424322023368e-32	1
NAALADL2	2.72273546036142e-36	-0.398246970167822	0.354	0.768	9.96548405846882e-32	1
SERGEF	2.75661566161693e-36	-0.254825408671526	0.159	0.496	1.00894889830841e-31	1
CHD2	2.87380204227995e-36	-0.363241336621867	0.363	0.835	1.05184028549488e-31	1
SEPTIN11	2.91306611176922e-36	-0.266790276181928	0.246	0.646	1.06621132756865e-31	1
CTDSPL	3.06330516689083e-36	-0.361723904723073	0.352	0.805	1.12120032413371e-31	1
PKD2	3.34377131123928e-36	-0.253387486714859	0.169	0.516	1.22385373762669e-31	1
USP34	3.44956592651588e-36	-0.379154665968803	0.378	0.847	1.26257562476408e-31	1
PCBP1-AS1	3.49216206568001e-36	-0.263792590418339	0.246	0.654	1.27816623765954e-31	1
PPM1K	3.61007745577567e-36	-0.30707702102146	0.305	0.734	1.32132444958845e-31	1
ZBTB20-AS5	3.94843909001043e-36	-0.257293285409797	0.103	0.396	1.44516819133472e-31	1
AC114971	3.98056142490679e-36	-0.412885215849875	0.376	0.794	1.45692528713014e-31	1
POT1-AS1	4.17849034368653e-36	-0.354820270992763	0.199	0.537	1.52936925069271e-31	1
AL022068	4.21658498088222e-36	-0.301499702711231	0.166	0.505	1.5433122688527e-31	1
PDZRN3	4.36038537888894e-36	-0.388490085426808	0.354	0.795	1.59594465252714e-31	1
MNAT1	4.51767576413457e-36	-0.273897421327367	0.244	0.648	1.65351450643089e-31	1
MAML2	4.63935710685389e-36	-0.424880394683186	0.539	0.922	1.69805109467959e-31	1
BCAS3	5.23684132146737e-36	-0.391594813328923	0.36	0.826	1.91673629207027e-31	1
MAPRE2	5.23863431204642e-36	-0.326152430268153	0.289	0.703	1.91739254455211e-31	1
UTRN	5.25558768364802e-36	-0.326509849502575	0.322	0.761	1.92359764809201e-31	1
BRINP1	5.71268043127441e-36	-0.306321857737874	0.236	0.622	2.09089816465075e-31	1
AL078459	6.44743105829624e-36	-0.266111120854371	0.068	0.328	2.35982424164701e-31	1
AP002336	6.49549916220299e-36	-0.258489369946434	0.1	0.391	2.37741764835792e-31	1
SLC10A7	6.60430387646312e-36	-0.250974201441502	0.125	0.436	2.41724126182427e-31	1
MKLN1	7.05157057787612e-36	-0.418330291876005	0.574	0.937	2.58094534720844e-31	1
PLCH1	7.08416975683139e-36	-0.253414375902306	0.17	0.53	2.59287697269786e-31	1
ROR1	7.20238752894743e-36	-0.30520360761387	0.145	0.464	2.63614585947005e-31	1
SIPA1L1	8.2944282197114e-36	-0.388054163771905	0.359	0.838	3.03584367269657e-31	1
AQP4	9.05787624779869e-36	-0.425877825384357	0.513	0.916	3.3152732854568e-31	1
ZHX3	9.1534250125624e-36	-0.428149447050156	0.484	0.907	3.35024508884796e-31	1
SESN3	9.19184414009878e-36	-0.274435062669365	0.251	0.656	3.36430687371755e-31	1
CLEC16A	1.00878663065541e-35	-0.351264035974961	0.349	0.819	3.69225994686186e-31	1
SCG3	1.02990646330122e-35	-0.299611270447714	0.212	0.573	3.7695606463288e-31	1
ANKRD28	1.03631195532378e-35	-0.261763401633943	0.22	0.612	3.79300538768055e-31	1
POGZ	1.08828920393568e-35	-0.327283242921041	0.326	0.791	3.98324731532499e-31	1
DOCK4	1.14510879987703e-35	-0.374204150013797	0.654	0.955	4.1912127184299e-31	1
DPF3	1.26857745544607e-35	-0.273129474592573	0.246	0.646	4.64312034467817e-31	1
AL137009	1.29010603155071e-35	-0.278884828173856	0.074	0.339	4.72191708607875e-31	1
AC011346	1.36127722537811e-35	-0.293805209974823	0.175	0.52	4.98241077260641e-31	1
CPEB4	1.36371427955411e-35	-0.384944479381195	0.381	0.838	4.99133063459599e-31	1
SORL1	1.45921855790722e-35	-0.298428073534026	0.289	0.742	5.34088584379621e-31	1
RERG	1.77537406163671e-35	-0.366753677919983	0.14	0.446	6.49804660299651e-31	1
R3HDM2	1.85480910873861e-35	-0.294717764878686	0.286	0.726	6.78878681889419e-31	1
ZMIZ1	1.85665262977967e-35	-0.254499938134862	0.252	0.663	6.79553429025655e-31	1
KIDINS220	1.94344654377204e-35	-0.280557370484323	0.297	0.741	7.11320869486006e-31	1
GNAQ	2.11128907993726e-35	-0.438397581393299	0.479	0.915	7.72752916147836e-31	1
ABI2	2.21428662953008e-35	-0.285189437489104	0.281	0.715	8.10451049274303e-31	1
PANTR1	2.25260647415355e-35	-0.349263467599665	0.338	0.793	8.24476495604942e-31	1
TMEM241	2.53805744497002e-35	-0.353810444391436	0.188	0.515	9.28954405433477e-31	1
ANKRD36C	2.54770182013332e-35	-0.272417131426141	0.28	0.712	9.32484343186996e-31	1
GRAMD1B	2.5545165946194e-35	-0.267601660160172	0.235	0.625	9.34978618796648e-31	1
SOX6	2.65729828754689e-35	-0.419895722407854	0.441	0.89	9.72597746225036e-31	1
RAPGEF2	2.82186974581933e-35	-0.269639976025998	0.262	0.685	1.03283254566733e-30	1
VPS13D	3.07076247220872e-35	-0.277277998859098	0.281	0.714	1.12392977245311e-30	1
GAN	3.10151625457894e-35	-0.271207446040249	0.244	0.63	1.13518596433844e-30	1
COLEC12	3.11445297634304e-35	-0.353429894942061	0.233	0.592	1.13992093387132e-30	1
HES1	3.18456120939358e-35	-0.259716416517137	0.072	0.34	1.16558124825014e-30	1
TESK2	3.48807150307799e-35	-0.266746924211304	0.24	0.623	1.27666905084158e-30	1
ACACA	3.52850833262751e-35	-0.293407670170114	0.286	0.713	1.29146933482499e-30	1
VPS8	3.61690594995249e-35	-0.254040760364934	0.215	0.599	1.32382374674211e-30	1
EXOC4	3.77388955104057e-35	-0.392662423422869	0.384	0.853	1.38128131457636e-30	1
AL357153	3.80419295147478e-35	-0.259798953638552	0.14	0.45	1.39237266216928e-30	1
AC021231	3.96319620135717e-35	-0.262521999560527	0.122	0.415	1.45056944165874e-30	1
RMST	4.23954745805209e-35	-0.287272141276986	0.13	0.44	1.55171676512165e-30	1
TBC1D22A	4.43412332032039e-35	-0.265211255217599	0.262	0.687	1.62293347647046e-30	1
DCHS2	4.47000305543311e-35	-0.296033454564844	0.111	0.402	1.63606581831907e-30	1
SCARA3	5.18550417806161e-35	-0.257743904765319	0.207	0.571	1.89794638421233e-30	1
TNIK	5.23594937829721e-35	-0.381350382505784	0.641	0.948	1.91640983195056e-30	1
EIF1B-AS1	5.34748165892494e-35	-0.254009418362723	0.145	0.464	1.95723176198312e-30	1
NEK1	5.46325413711363e-35	-0.304691783407326	0.31	0.766	1.99960564672496e-30	1
SOX2-OT	5.8923616292541e-35	-0.319764063619193	0.291	0.72	2.15666327992329e-30	1
EXT1	5.97724476497197e-35	-0.320532217797418	0.252	0.661	2.18773135642739e-30	1
ADCY8	5.98319762217585e-35	-0.338362465817007	0.312	0.741	2.18991016169258e-30	1
AC115622	6.03336569656156e-35	-0.276239612514605	0.085	0.362	2.2082721785985e-30	1
JAKMIP2	6.49104430044881e-35	-0.344956412950512	0.326	0.772	2.37578712440727e-30	1
HIBADH	6.67923325550326e-35	-0.256413168388956	0.13	0.435	2.44466616384675e-30	1
KANK1	7.03685878876223e-35	-0.42305403528939	0.444	0.886	2.57556068527486e-30	1
AC079142	7.86670184868886e-35	-0.338656268088346	0.151	0.465	2.87929154363861e-30	1
CLIP1	8.0862628062342e-35	-0.324804994692182	0.344	0.789	2.95965304970978e-30	1
TCF7L1	8.51515931123204e-35	-0.265864472957046	0.203	0.562	3.11663345950404e-30	1
PPM1L	8.94625112728417e-35	-0.305174944495586	0.268	0.666	3.27441737509728e-30	1
RAP1GDS1	9.16275867608414e-35	-0.25652775320463	0.222	0.599	3.35366130303355e-30	1
BABAM2	9.50975318456914e-35	-0.302750611206733	0.296	0.741	3.48066476308415e-30	1
LINC00271	1.00977686453734e-34	-0.278826151430442	0.132	0.439	3.69588430189312e-30	1
LMCD1-AS1	1.04098709417875e-34	-0.398036083333893	0.389	0.814	3.81011686340364e-30	1
FCHSD2	1.06448465962865e-34	-0.30053365618002	0.265	0.672	3.89612030270681e-30	1
RNF19A	1.10135095214314e-34	-0.373359851115239	0.381	0.82	4.03105461993909e-30	1
AKAP13	1.11834365334203e-34	-0.298677971829503	0.278	0.691	4.09324960559717e-30	1
UBR3	1.12147387092636e-34	-0.308575784905799	0.317	0.769	4.10470651497757e-30	1
LPP	1.15594406887825e-34	-0.421757969283008	0.498	0.916	4.23087088650129e-30	1
BRWD1	1.25344312744752e-34	-0.2786307199592	0.293	0.725	4.58772719077068e-30	1
PARVA	1.25362943262949e-34	-0.257926168309814	0.101	0.378	4.58840908636718e-30	1
COMMD10	1.26663502451463e-34	-0.270899110513964	0.191	0.542	4.63601085322599e-30	1
NTM	1.36874689340933e-34	-0.258364629582668	0.822	0.973	5.0097505045675e-30	1
CD47	1.49534317012406e-34	-0.262334991462773	0.235	0.624	5.47310553697106e-30	1
PDE5A	1.69040412021081e-34	-0.25322406203937	0.132	0.436	6.18704812038359e-30	1
DAPK1	1.75310415888025e-34	-0.333962013694439	0.331	0.784	6.41653653191761e-30	1
RFX7	1.90051113502074e-34	-0.258251665301263	0.222	0.608	6.95606080528942e-30	1
LRRFIP2	1.92758508223169e-34	-0.275954812735736	0.272	0.691	7.05515415947623e-30	1
NRP1	1.94108898629494e-34	-0.325998578225044	0.167	0.484	7.10457979873812e-30	1
HIPK2	2.05520693112706e-34	-0.300423830214458	0.307	0.747	7.52226288861816e-30	1
CDH10	2.13061539514214e-34	-0.321746362130008	0.246	0.623	7.79826540775975e-30	1
CCND3	2.13239645029631e-34	-0.266879020038163	0.201	0.559	7.80478424772954e-30	1
SAMD4A	2.18577218046284e-34	-0.37430321940579	0.37	0.8	8.00014475771204e-30	1
ZNF532	2.28802101459426e-34	-0.286973816687316	0.273	0.699	8.37438571551643e-30	1
HRH1	2.37923693761008e-34	-0.264388678871648	0.09	0.362	8.70824511534666e-30	1
LIFR	2.3942387873904e-34	-0.413567919134011	0.453	0.893	8.76315338572762e-30	1
SLC39A11	2.39630366484636e-34	-0.405381407437541	0.408	0.844	8.77071104370417e-30	1
AL160272	2.46099202475604e-34	-0.318580549713456	0.254	0.635	9.0074769098096e-30	1
CD109	2.51933679711188e-34	-0.250392679826343	0.105	0.396	9.22102461110919e-30	1
ZSWIM6	2.71455866507871e-34	-0.402305831668453	0.474	0.895	9.93555617005459e-30	1
PPP1R9A	3.12162004929013e-34	-0.40631654287593	0.432	0.86	1.14254415424068e-29	1
TRAK1	3.5681514722785e-34	-0.377277935464645	0.405	0.858	1.30597912036866e-29	1
VPS13C	3.83948286126089e-34	-0.3504642866655	0.368	0.829	1.4052891220501e-29	1
SSBP2	4.24741952639443e-34	-0.39371038326109	0.4	0.852	1.55459802085563e-29	1
OGA	4.34266874497822e-34	-0.329703162642549	0.336	0.785	1.58946018734948e-29	1
TIAM2	4.40903423306598e-34	-0.256781661281648	0.225	0.594	1.61375061964448e-29	1
EHBP1	4.44760255997943e-34	-0.350362054889305	0.354	0.814	1.62786701297807e-29	1
ARHGAP5	4.48030526579137e-34	-0.396735475264689	0.426	0.87	1.6398365303323e-29	1
LTBP1	4.76919310436968e-34	-0.299535733646847	0.22	0.572	1.74557236813035e-29	1
MLLT3	4.89105843940547e-34	-0.303210728034899	0.264	0.673	1.7901762994068e-29	1
DOCK5	4.8942877854435e-34	-0.301907239762457	0.262	0.647	1.79135827235017e-29	1
FAM189A2	5.02417210817285e-34	-0.384494094234409	0.405	0.823	1.83889723331235e-29	1
SOS1	5.11504233252561e-34	-0.286104228283481	0.299	0.722	1.8721566441277e-29	1
RFX3	5.12630066913177e-34	-0.408052802732299	0.444	0.884	1.87627730790892e-29	1
DIP2B	5.20076740148015e-34	-0.289096609958986	0.293	0.714	1.90353287661575e-29	1
ZEB1	5.7236804635928e-34	-0.341203720587133	0.314	0.757	2.0949242864796e-29	1
GDAP1	5.84290374568238e-34	-0.279217177352584	0.185	0.531	2.13856119995721e-29	1
MFSD4B	5.87389700866831e-34	-0.26200277967236	0.148	0.46	2.14990504414269e-29	1
NEBL	5.8837196900409e-34	-0.374924545500853	0.658	0.96	2.15350024375187e-29	1
NIPBL	6.12632939238603e-34	-0.307650293687129	0.32	0.78	2.24229782090721e-29	1
ETV6	6.60993137542879e-34	-0.296905132785971	0.251	0.625	2.41930098272069e-29	1
SOBP	6.64366212864556e-34	-0.2935883107293	0.275	0.697	2.43164677570556e-29	1
CTBP2	7.12299315462465e-34	-0.282154825555892	0.294	0.712	2.60708672452417e-29	1
SORCS2	7.69080649919943e-34	-0.304693895388791	0.352	0.795	2.81491208677198e-29	1
GSK3B	8.07195128872468e-34	-0.269123053138389	0.277	0.7	2.95441489118612e-29	1
RYR3	8.21775346232868e-34	-0.364996557977825	0.672	0.955	3.00777994474692e-29	1
FLG-AS1	8.42567864561108e-34	-0.255872732992209	0.111	0.405	3.08388264108011e-29	1
ICA1L	8.43758222268931e-34	-0.251553653896567	0.24	0.632	3.08823946932651e-29	1
ENTPD1	8.97114326111983e-34	-0.270444466814386	0.127	0.426	3.28352814500247e-29	1
AZIN1-AS1	9.16481100874812e-34	-0.273847346540302	0.238	0.61	3.3544124773119e-29	1
IMMP2L	9.43229127305185e-34	-0.388847925385377	0.365	0.775	3.45231292884971e-29	1
GAB1	1.10202059502751e-33	-0.26305021780103	0.267	0.676	4.03350557986018e-29	1
DOK5	1.15637239011365e-33	-0.255652163334912	0.185	0.519	4.23243858505497e-29	1
PPFIA1	1.16417856826529e-33	-0.320387631844248	0.334	0.786	4.26100997770777e-29	1
MAOB	1.2165098846299e-33	-0.302263462967052	0.241	0.605	4.45254782873391e-29	1
BIRC6	1.27527844137846e-33	-0.35460715447535	0.354	0.825	4.66764662328931e-29	1
ADAMTS17	1.28446112454348e-33	-0.320148928879331	0.211	0.562	4.70125616194159e-29	1
DYNC2H1	1.4528414834556e-33	-0.312902890043474	0.315	0.755	5.31754511359583e-29	1
SPON1	1.66169514000978e-33	-0.371597501472847	0.379	0.808	6.08197038194979e-29	1
SCMH1	1.6698427789476e-33	-0.291459124819029	0.268	0.674	6.11179155522612e-29	1
UTY	1.70407882425549e-33	-0.339914828694994	0.257	0.641	6.23709890465751e-29	1
IGF1R	1.74283443861255e-33	-0.363378194162516	0.365	0.823	6.3789483287658e-29	1
MPPED2	1.75697124884958e-33	-0.253826482473206	0.188	0.537	6.43069046791436e-29	1
UNC5C	1.81401485733953e-33	-0.334555216374988	0.249	0.62	6.6394757793484e-29	1
RBFOX2	1.82011064558472e-33	-0.347022230936745	0.346	0.804	6.66178697390462e-29	1
ADCY2	1.83055224623336e-33	-0.376720423522059	0.65	0.95	6.70000427643871e-29	1
PTCH1	1.83245697212249e-33	-0.250038119591164	0.15	0.462	6.70697576366554e-29	1
ZBTB7C	1.93313700921754e-33	-0.255176892705067	0.167	0.499	7.07547476743712e-29	1
NOVA1	2.07228818929057e-33	-0.301748560392516	0.291	0.726	7.58478200162241e-29	1
PIAS1	2.14231366102001e-33	-0.274631116209892	0.296	0.733	7.84108223069935e-29	1
WDR70	2.40490447397157e-33	-0.260307217345412	0.262	0.675	8.80219086518334e-29	1
BTBD9	2.52857022331477e-33	-0.361720332467971	0.378	0.828	9.25481987435438e-29	1
AC108519	2.60718821079615e-33	-0.25871186393861	0.243	0.625	9.54256957033498e-29	1
SEM1	2.62101151806169e-33	-0.250367722107969	0.22	0.575	9.59316425725759e-29	1
CCDC171	2.99985065967176e-33	-0.254605192128476	0.207	0.562	1.09797533994646e-28	1
TNKS	3.06731545570398e-33	-0.328303665684237	0.333	0.801	1.12266812994222e-28	1
NCOA2	3.22539168331567e-33	-0.341812836065284	0.357	0.805	1.18052561001037e-28	1
AC131571	3.33235640358644e-33	-0.268746728235815	0.113	0.393	1.21967576727667e-28	1
PRDM16	3.54846704326729e-33	-0.335245162456794	0.355	0.807	1.29877442250626e-28	1
LRP1B	4.1568923195673e-33	-0.277531571752382	0.804	0.983	1.52146415788483e-28	1
AKAP12	4.18633498496567e-33	-0.265339335959822	0.18	0.505	1.53224046784728e-28	1
AC097376	4.51727338581344e-33	-0.25890768288572	0.135	0.433	1.65336723194158e-28	1
HERC4	4.62729464226088e-33	-0.284467779927652	0.312	0.759	1.6936361120139e-28	1
LINC00513	4.70060591634705e-33	-0.254705478632714	0.137	0.435	1.72046877144218e-28	1
NR2F1-AS1	5.0951568231339e-33	-0.350793454697816	0.357	0.8	1.86487834883524e-28	1
AC125613	5.60225428641812e-33	-0.254877515056129	0.159	0.475	2.0504810913719e-28	1
FAM198B-AS1	6.65933122395209e-33	-0.269224152757333	0.211	0.561	2.43738182127871e-28	1
FBXO11	7.15648241607832e-33	-0.280817001069613	0.296	0.697	2.61934412910883e-28	1
APOE	7.33012000192967e-33	-0.317775984019313	0.299	0.703	2.68289722190628e-28	1
STXBP5	7.75054478347101e-33	-0.398150048685082	0.449	0.883	2.83677689619822e-28	1
RDX	7.85458411361878e-33	-0.257814255866009	0.264	0.647	2.87485633142561e-28	1
SFXN5	8.40157113107436e-33	-0.401729396222683	0.484	0.897	3.07505904968452e-28	1
SCFD2	8.48752104729934e-33	-0.250611410461217	0.153	0.471	3.10651757852203e-28	1
ITFG1	9.00024330651037e-33	-0.323338953388859	0.336	0.789	3.29417905261586e-28	1
CCNH	9.32588552515388e-33	-0.289778448337309	0.294	0.714	3.41336736106157e-28	1
AC138627	9.51265956940723e-33	-0.276392037970211	0.188	0.52	3.48172852899874e-28	1
MAP4	9.76414760615455e-33	-0.317037147587438	0.357	0.809	3.57377566532863e-28	1
CTNND2	1.01476953849911e-32	-0.255408878787843	0.814	0.976	3.71415798786059e-28	1
ANKHD1	1.02026513236004e-32	-0.261009335442735	0.291	0.706	3.73427241095098e-28	1
AHI1	1.044353912606e-32	-0.343289707065681	0.341	0.817	3.82243975552922e-28	1
TRA2A	1.06306522517746e-32	-0.270485865973611	0.304	0.743	3.89092503067203e-28	1
SCAPER	1.11109876205111e-32	-0.359024527066252	0.359	0.831	4.06673257898329e-28	1
ANKRD17	1.26306978234182e-32	-0.33179564493453	0.342	0.797	4.62296171034928e-28	1
GAB2	1.3629646256022e-32	-0.278651562485241	0.227	0.586	4.98858682616662e-28	1
PPP6R2	1.47068778346563e-32	-0.263784802666963	0.288	0.712	5.38286435626254e-28	1
DENND4A	1.5270094846179e-32	-0.305443738645746	0.325	0.762	5.58900741464999e-28	1
PHACTR3	1.57786775865743e-32	-0.39853993107162	0.444	0.875	5.77515378346206e-28	1
MBOAT2	1.75222631162243e-32	-0.258573239064592	0.28	0.69	6.41332352316924e-28	1
C1orf61	1.7812939101385e-32	-0.392299623685456	0.416	0.868	6.51971384049791e-28	1
BBS9	1.78486354041787e-32	-0.319131446643755	0.315	0.745	6.53277904428344e-28	1
ARHGAP32	1.8327017977446e-32	-0.348670759725749	0.373	0.834	6.707871849925e-28	1
DENND5B	2.01945385894459e-32	-0.289408569513501	0.305	0.727	7.39140306912308e-28	1
ARNT2	2.17647550422366e-32	-0.356516341227102	0.379	0.846	7.96611799300901e-28	1
EPM2A	2.3785416809148e-32	-0.284665827322327	0.132	0.412	8.70570040631627e-28	1
HNRNPA2B1	2.45316739782706e-32	-0.322089105195463	0.338	0.774	8.97883799278681e-28	1
HIVEP2	2.52358379018987e-32	-0.255033196084585	0.232	0.596	9.23656903047393e-28	1
SLC24A3	2.70922060375143e-32	-0.276354004557548	0.196	0.544	9.9160183317906e-28	1
NR3C2	3.20969970814607e-32	-0.330418332589897	0.326	0.769	1.17478219017854e-27	1
PHYHIPL	3.5452181982222e-32	-0.347421203203866	0.344	0.777	1.29758531273131e-27	1
THRB	3.67707924024497e-32	-0.283386140173438	0.273	0.676	1.34584777272206e-27	1
AL139260	3.7950646979957e-32	-0.253013279884232	0.228	0.596	1.38903163011341e-27	1
STAG1	3.9863571688606e-32	-0.285843332317033	0.294	0.707	1.45904658737467e-27	1
SUPT3H	4.60394564058219e-32	-0.264476896808805	0.232	0.602	1.68509014390949e-27	1
AL078602	4.65651557597508e-32	-0.270086774732643	0.137	0.437	1.70433126596264e-27	1
NCKAP1	4.91572665291782e-32	-0.288542720392197	0.318	0.774	1.79920511223445e-27	1
FAT3	5.59419876195853e-32	-0.376448051092854	0.408	0.818	2.04753268886444e-27	1
ANKFN1	6.58384277126148e-32	-0.282385502020872	0.293	0.697	2.40975229270942e-27	1
ASTN1	6.76230667371474e-32	-0.325536530901742	0.336	0.789	2.47507186564633e-27	1
HIBCH	7.77544952213163e-32	-0.320242152150542	0.359	0.795	2.8458922795954e-27	1
LINC02328	8.61548814845751e-32	-0.278014983591096	0.069	0.314	3.15335481721693e-27	1
MAGI1	8.66049070791985e-32	-0.316091228276105	0.317	0.743	3.16982620400574e-27	1
LRMDA	8.73491816336268e-32	-0.389851417949956	0.307	0.671	3.19706739697238e-27	1
AC068587	1.1771355769385e-31	-0.26088009469784	0.206	0.543	4.30843392515259e-27	1
GARNL3	1.20697588998506e-31	-0.297606934767113	0.304	0.713	4.41765245493431e-27	1
CPE	1.43546184290854e-31	-0.389785378614296	0.559	0.927	5.25393389122955e-27	1
GLCCI1	1.80150108275888e-31	-0.25630601900287	0.196	0.528	6.59367411300577e-27	1
SLC14A1	1.83418971010002e-31	-0.399138747552822	0.5	0.87	6.71331775793708e-27	1
ALDH1A1	2.18693025175866e-31	-0.32599856504646	0.209	0.541	8.00438341446186e-27	1
STPG2	2.24057787126828e-31	-0.261497695361202	0.1	0.367	8.20073906662905e-27	1
FTO	2.28174913263052e-31	-0.329264145208592	0.373	0.825	8.35143000034097e-27	1
AC007364	2.45463778305921e-31	-0.29703224576805	0.17	0.481	8.98421974977503e-27	1
KIF13A	2.60817145639158e-31	-0.27083903899489	0.299	0.714	9.54616834753882e-27	1
TRAF3IP2-AS1	2.98167788444958e-31	-0.329609586016002	0.342	0.777	1.09132392248739e-26	1
SEPTIN7	3.12802604247378e-31	-0.377624553622197	0.413	0.856	1.14488881180583e-26	1
SRPK2	3.91164962647887e-31	-0.288805236805223	0.333	0.776	1.43170287978753e-26	1
FARP1	4.17941691610958e-31	-0.373676804489287	0.431	0.877	1.52970838546527e-26	1
RUFY3	4.7011654805977e-31	-0.377750570338012	0.42	0.889	1.72067357755357e-26	1
NLGN4Y	5.40875690069793e-31	-0.275727166448969	0.156	0.469	1.97965911322445e-26	1
AKT3	5.4238984129908e-31	-0.414784395826197	0.482	0.913	1.98520105813876e-26	1
SBF2	5.42611201779594e-31	-0.366347530631865	0.386	0.854	1.98601125963349e-26	1
UBA6-AS1	6.24185522098902e-31	-0.296648504258429	0.235	0.581	2.28458142943419e-26	1
COL11A1	6.96426648725352e-31	-0.265360346972438	0.137	0.429	2.54899117699966e-26	1
EFNA5	7.79578088057211e-31	-0.318246364496649	0.283	0.682	2.8533337600982e-26	1
ELF2	7.98674023039862e-31	-0.25045713570542	0.264	0.65	2.9232267917282e-26	1
EXOC6B	1.049222267442e-30	-0.346777130307965	0.395	0.852	3.84025842106445e-26	1
DANT2	1.10032066320392e-30	-0.394339124094795	0.405	0.875	4.02728365939265e-26	1
AF279873	1.10745152669158e-30	-0.391471515261333	0.145	0.418	4.05338333284387e-26	1
WDPCP	1.16319512510642e-30	-0.300588937787195	0.296	0.697	4.25741047740201e-26	1
MYO9A	1.23737468013152e-30	-0.318010815684062	0.367	0.817	4.52891506674938e-26	1
PTPRM	1.24130245149169e-30	-0.307456258152935	0.342	0.781	4.54329110270475e-26	1
PLXNA2	1.26688002233549e-30	-0.259538711259092	0.289	0.692	4.63690756975014e-26	1
PER3	1.38423788798699e-30	-0.263626959794017	0.294	0.689	5.06644909382119e-26	1
PRKG1	1.40824082695843e-30	-0.357143999375545	0.635	0.927	5.15430225075054e-26	1
ATP2C1	1.47179288744457e-30	-0.281542584060061	0.31	0.698	5.38690914733588e-26	1
FAF1	1.48753627194613e-30	-0.324769933689452	0.365	0.829	5.44453150895003e-26	1
TPD52L1	1.56211385452247e-30	-0.408736361049612	0.51	0.896	5.71749291893768e-26	1
ITPKB	1.57580667542023e-30	-0.351369877205099	0.416	0.85	5.76761001270559e-26	1
NT5C2	1.9568998538791e-30	-0.326928538025838	0.381	0.829	7.16244915518291e-26	1
ALCAM	2.06218498578272e-30	-0.310772374741527	0.322	0.727	7.54780326646333e-26	1
RAD51B	2.31635090895842e-30	-0.319453506112813	0.334	0.752	8.47807596187873e-26	1
RNPC3	2.60952773893432e-30	-0.285562692324875	0.344	0.786	9.55113247727349e-26	1
ZNF609	2.71761206612734e-30	-0.277096718243786	0.315	0.73	9.94673192323269e-26	1
CAMSAP2	2.96331494864092e-30	-0.260982335072823	0.304	0.724	1.08460290435206e-25	1
ANGPTL4	3.56016246393946e-30	-0.311513931784541	0.15	0.439	1.30305506342648e-25	1
AP000462	4.16845877691353e-30	-0.250035243176978	0.103	0.361	1.52569759693812e-25	1
QKI	4.35230833019164e-30	-0.294025005918085	0.735	0.959	1.59298837193344e-25	1
MTERF1	4.80791667969826e-30	-0.252995236766244	0.156	0.449	1.75974558393636e-25	1
ARID1B	4.86497130587288e-30	-0.386004342779257	0.442	0.891	1.78062814766253e-25	1
TAOK3	5.37241028871933e-30	-0.323993076745226	0.359	0.788	1.96635588977416e-25	1
ST8SIA1	5.38895328456733e-30	-0.269664026465245	0.251	0.604	1.97241079168449e-25	1
AC077690	5.39705512091958e-30	-0.255043336433969	0.125	0.406	1.97537614480777e-25	1
SGK3	5.55368264410141e-30	-0.354121486848539	0.392	0.836	2.03270338456756e-25	1
TMTC1	6.05378779023207e-30	-0.262210080340313	0.254	0.614	2.21574686910284e-25	1
NPAS2	6.37618723722298e-30	-0.266521524840248	0.294	0.703	2.33374829069598e-25	1
HPSE2	7.28552091251363e-30	-0.441218330426673	0.18	0.457	2.66657350918911e-25	1
PHLPP1	7.93891609192512e-30	-0.378171441484505	0.439	0.863	2.90572267880551e-25	1
BACH2	8.0710329223377e-30	-0.253522544684029	0.249	0.622	2.95407875990482e-25	1
OTUD7A	8.56820662132109e-30	-0.316724839636472	0.352	0.793	3.13604930546973e-25	1
MAGI3	8.70715508669868e-30	-0.277173922767115	0.299	0.702	3.18690583328259e-25	1
CASC4	8.93714718003845e-30	-0.260705402687638	0.31	0.726	3.27108523936587e-25	1
MARK3	9.09296200202047e-30	-0.342620183417714	0.386	0.848	3.32811502235951e-25	1
INPP4B	1.00680133507768e-29	-0.297984939903773	0.323	0.736	3.6849935665178e-25	1
CDK14	1.03168492230973e-29	-0.272943335560125	0.288	0.688	3.77606998414583e-25	1
45357	1.78988992513758e-29	-0.253962426184461	0.322	0.741	6.55117611499607e-25	1
NFAT5	1.90612529469548e-29	-0.386431562416557	0.479	0.908	6.97660919111493e-25	1
PTPRA	1.97815627210811e-29	-0.289763912460494	0.35	0.788	7.2402497715429e-25	1
VTI1A	2.61775328104192e-29	-0.287185850239827	0.317	0.733	9.58123878394153e-25	1
TAOK1	2.72870189075256e-29	-0.250881982389678	0.315	0.739	9.98732179034343e-25	1
C8orf37-AS1	2.76489728111053e-29	-0.259504280016579	0.116	0.382	1.01198005385926e-24	1
KAT2B	3.28014773890098e-29	-0.276989314852119	0.323	0.752	1.20056687391515e-24	1
SFPQ	3.67247294259679e-29	-0.283288443889943	0.344	0.783	1.34416182171985e-24	1
ERBIN	3.87453762732357e-29	-0.37185687131092	0.482	0.89	1.4181195169767e-24	1
WDR49	4.11445314216459e-29	-0.314115576181792	0.246	0.591	1.50593099456366e-24	1
GLIS3	4.20479790971703e-29	-0.386367356281983	0.59	0.933	1.53899808293553e-24	1
PPP2R2B	6.21463064216811e-29	-0.272645227942866	0.786	0.969	2.27461696133995e-24	1
PLCE1	6.23589803517332e-29	-0.271550107648515	0.232	0.569	2.28240103985379e-24	1
DNM3	7.33254920572162e-29	-0.37725036253156	0.426	0.831	2.68378633478617e-24	1
ADK	7.83793580930223e-29	-0.268834671778554	0.294	0.686	2.86876288556271e-24	1
EML6	1.65470185523047e-28	-0.251917776487138	0.251	0.608	6.05637426032905e-24	1
VGLL4	1.73235706319355e-28	-0.266129936116606	0.336	0.754	6.34060008699471e-24	1
LINC01266	2.63855084089681e-28	-0.305884650062623	0.095	0.336	9.6573599327664e-24	1
WWC1	2.75241390693115e-28	-0.302501183827419	0.365	0.794	1.00741101407587e-23	1
PCM1	2.82174887182969e-28	-0.329002049483143	0.379	0.83	1.03278830457839e-23	1
KCNN3	4.51214393040424e-28	-0.344502245640296	0.412	0.843	1.65148979996725e-23	1
AC113414	4.7802162772079e-28	-0.254501720893927	0.117	0.372	1.74960695962086e-23	1
CDH4	5.06370221180114e-28	-0.313522463285272	0.368	0.791	1.85336564654133e-23	1
FHIT	5.14280297573282e-28	-0.383337590282343	0.529	0.91	1.88231731714797e-23	1
OGFRL1	5.29428520038627e-28	-0.258978899539072	0.309	0.697	1.93776132619338e-23	1
XKR6	6.38498952619805e-28	-0.263235345236335	0.252	0.609	2.33697001648375e-23	1
PPP6R3	6.46699765586567e-28	-0.271278967152593	0.333	0.742	2.3669858120234e-23	1
ZMYND8	6.57730209070114e-28	-0.259223919747842	0.304	0.695	2.40735833821753e-23	1
TOM1L2	8.96607779884257e-28	-0.271425733713239	0.35	0.775	3.28167413515437e-23	1
ERC1	1.117339772553e-27	-0.281071913612748	0.339	0.775	4.08957530152123e-23	1
CHL1	1.31894381560245e-27	-0.328473089327525	0.389	0.811	4.82746625948653e-23	1
AC098829	1.39749436208736e-27	-0.25582101357929	0.166	0.452	5.11496911467594e-23	1
C20orf194	1.63920688266047e-27	-0.339692198510729	0.41	0.861	5.99966111122558e-23	1
BCL6	1.74807869707457e-27	-0.329655754143772	0.423	0.846	6.39814283916264e-23	1
MSI2	1.75473769748914e-27	-0.327364527022879	0.695	0.961	6.42251544658e-23	1
CNTN1	1.93643743524716e-27	-0.360486789357253	0.601	0.935	7.08755465674813e-23	1
WDFY3	2.06356791174146e-27	-0.364805038590572	0.437	0.888	7.55286491376493e-23	1
ADD3	3.24680489484052e-27	-0.38620929832443	0.505	0.908	1.18836305956058e-22	1
TBC1D5	3.51909689211034e-27	-0.351408272829512	0.402	0.843	1.28802465348131e-22	1
PTPRG	3.65588356691818e-27	-0.351504576108455	0.4	0.836	1.33808994432772e-22	1
FAM171A1	3.69712340064585e-27	-0.281304505206805	0.37	0.803	1.35318413587039e-22	1
ADGRL3	3.78564078855435e-27	-0.343089456703388	0.661	0.951	1.38558238501878e-22	1
SCD5	5.10118206529992e-27	-0.332363728480669	0.407	0.844	1.86708364772042e-22	1
IQCA1	5.95058745161866e-27	-0.318437267070018	0.405	0.828	2.17797451316694e-22	1
PPP1R12B	6.07945834285297e-27	-0.292162260417006	0.367	0.795	2.22514254806762e-22	1
MAPK10	6.25982307033241e-27	-0.323834415644933	0.69	0.963	2.29115784197236e-22	1
NTRK3	8.13956866466859e-27	-0.380840919649589	0.498	0.915	2.97916352695535e-22	1
SLC25A18	1.03755885582776e-26	-0.301676193791085	0.392	0.822	3.79756916821519e-22	1
AL137139	1.27810634206413e-26	-0.37563831517479	0.526	0.902	4.67799702258893e-22	1
SETD5	1.62395163477243e-26	-0.275135212049803	0.342	0.78	5.94382537843057e-22	1
DGKG	1.69692081245099e-26	-0.367367963139584	0.449	0.865	6.21089986565188e-22	1
AKAP6	2.14243882063719e-26	-0.308670209715507	0.344	0.751	7.84154032741419e-22	1
ASAP1	2.31814420715928e-26	-0.330619500503334	0.392	0.843	8.48463961262369e-22	1
MAGI2	2.64676646694116e-26	-0.289095092408122	0.748	0.974	9.68742994565135e-22	1
SASH1	3.24619606004912e-26	-0.371728649135658	0.516	0.915	1.18814021993858e-21	1
SRGAP3	4.23949831376438e-26	-0.308282685348624	0.386	0.824	1.5516987778209e-21	1
N4BP2L2	4.42191181984424e-26	-0.351473699805333	0.461	0.892	1.61846394518119e-21	1
LDLRAD4	4.723974413014e-26	-0.3118407357538	0.368	0.784	1.72902187490725e-21	1
SON	4.98745274548552e-26	-0.294504595998724	0.392	0.826	1.82545757937515e-21	1
ZFAND3	6.93061259475364e-26	-0.330593925854746	0.432	0.868	2.53667351580578e-21	1
ABLIM1	1.00886048160107e-25	-0.34257529541718	0.651	0.951	3.69253024870807e-21	1
DIP2C	1.06622067926468e-25	-0.31157072032184	0.391	0.842	3.90247430817665e-21	1
MROH7	1.07784458149043e-25	-0.257189666527888	0.347	0.762	3.94501895271311e-21	1
TRIM9	1.2854390296745e-25	-0.337119292897221	0.408	0.852	4.70483539251162e-21	1
NKTR	1.53074143285906e-25	-0.262013482036168	0.365	0.798	5.60266671840745e-21	1
45354	1.91591557261009e-25	-0.275946090863752	0.217	0.508	7.01244258731019e-21	1
TMEM108	2.54056608970416e-25	-0.255004993338722	0.272	0.627	9.29872594492618e-21	1
ATXN2	2.98310184409064e-25	-0.308640636991674	0.399	0.837	1.09184510595562e-20	1
CLASP1	3.19067148346099e-25	-0.349921572413552	0.442	0.887	1.16781766966156e-20	1
CKB	3.57688041765456e-25	-0.269827084793473	0.365	0.762	1.30917400166575e-20	1
NTRK2	5.30933474925486e-25	-0.30022722481435	0.719	0.96	1.94326961157477e-20	1
KCNQ3	5.36167056928964e-25	-0.265413666203464	0.252	0.588	1.9624250450657e-20	1
CHD9	6.26550520219805e-25	-0.34794635415374	0.453	0.885	2.29323755905651e-20	1
REV3L	6.28967961988755e-25	-0.350766650642593	0.457	0.875	2.30208563767504e-20	1
PLCB1	6.34342977333242e-25	-0.366763492310805	0.46	0.827	2.3217587313374e-20	1
TTTY14	7.44817916192289e-25	-0.267997972539558	0.23	0.558	2.7261080550554e-20	1
SLC7A11	8.77402173962755e-25	-0.306529268231772	0.431	0.839	3.21137969692108e-20	1
EIF4G3	9.23478719206743e-25	-0.30908017049072	0.37	0.807	3.3800244601686e-20	1
ATXN1	1.03146837718697e-24	-0.303849066691974	0.389	0.823	3.77527740734202e-20	1
NRCAM	1.05434919346652e-24	-0.37103944483626	0.585	0.936	3.85902348300682e-20	1
UBR5	1.22635796540345e-24	-0.321149908582201	0.426	0.866	4.48859278917318e-20	1
FBXL17	1.56927452878458e-24	-0.318728805869469	0.397	0.824	5.74370170280445e-20	1
DAAM1	1.66619440965234e-24	-0.298328549255351	0.41	0.835	6.09843815876851e-20	1
NCOR1	2.13903092087173e-24	-0.251717784856325	0.357	0.786	7.82906707348262e-20	1
SMARCA2	2.1879942582262e-24	-0.299637381738307	0.41	0.84	8.0082777845337e-20	1
MAP7	2.81911798711691e-24	-0.30132026030665	0.413	0.836	1.03182537446466e-19	1
DDX5	2.9209485710871e-24	-0.298311370510579	0.368	0.786	1.06909638650359e-19	1
TMEM161B-AS1	3.38793676239574e-24	-0.34202443148557	0.465	0.875	1.24001873440447e-19	1
KIAA1109	3.61952305994216e-24	-0.293851421755223	0.405	0.842	1.32478163516943e-19	1
FOXN3	3.65303283939191e-24	-0.308923225615046	0.404	0.825	1.33704654954583e-19	1
AC068308	5.4560111878744e-24	-0.266494282577404	0.13	0.365	1.99695465487391e-19	1
BICD1	7.62448050887638e-24	-0.287238164642678	0.42	0.823	2.79063611105384e-19	1
FOXP1	9.03102840754035e-24	-0.284506229002838	0.379	0.786	3.30544670744385e-19	1
TCF12	1.36108862465225e-23	-0.311478082694017	0.405	0.835	4.98172047508969e-19	1
MAPK4	1.40220567744022e-23	-0.294053080247638	0.404	0.81	5.13221299999893e-19	1
NCAM2	2.1946306382287e-23	-0.33377078446954	0.633	0.949	8.03256759898085e-19	1
PRKN	2.77546615273526e-23	-0.362564303306402	0.505	0.906	1.01584836656263e-18	1
DCLK2	2.80871542859241e-23	-0.348316707099864	0.545	0.923	1.02801793401911e-18	1
PRKCA	3.16164354339733e-23	-0.332934995224948	0.648	0.949	1.15719315331886e-18	1
PCDH7	4.61857403921303e-23	-0.277717750590743	0.36	0.748	1.69044428409236e-18	1
CST3	4.81835969954212e-23	-0.292740953785932	0.412	0.79	1.76356783362941e-18	1
ARAP2	5.02162765731457e-23	-0.330807568710354	0.473	0.89	1.83796593885371e-18	1
MBD5	5.17196797615197e-23	-0.348466854521286	0.465	0.885	1.89299199895138e-18	1
ZHX2	5.29206861563763e-23	-0.292394968863925	0.415	0.821	1.93695003400953e-18	1
ARHGEF4	6.93487291640058e-23	-0.333879204017251	0.474	0.885	2.53823283613178e-18	1
ACOT11	7.41649637533569e-23	-0.283865912951646	0.407	0.823	2.71451183833662e-18	1
DPYSL2	8.33133956077745e-23	-0.346818442659939	0.531	0.908	3.04935359264016e-18	1
NCOA1	8.92010526709104e-23	-0.35799057441252	0.542	0.929	3.26484772880799e-18	1
KMT2C	1.21008604413453e-22	-0.334267188589754	0.45	0.883	4.42903593013679e-18	1
SPIRE1	1.21898026222211e-22	-0.258153633081551	0.397	0.824	4.46158965775913e-18	1
AHCYL1	1.93198173195844e-22	-0.353237108618398	0.564	0.934	7.07124633714108e-18	1
SPAG9	2.35361847715929e-22	-0.291088675619246	0.408	0.831	8.61447898825072e-18	1
FMNL2	3.26100003907227e-22	-0.335569719092905	0.6	0.934	1.19355862430084e-17	1
XPO1	3.30192355233609e-22	-0.251986926114951	0.384	0.795	1.20853703939053e-17	1
FMN2	3.3797954834484e-22	-0.323912745043542	0.656	0.95	1.23703894489695e-17	1
EPHA6	4.69228545692927e-22	-0.274727209622748	0.301	0.625	1.71742340009068e-17	1
CAMK2G	5.16604628024347e-22	-0.313524309985899	0.473	0.881	1.89082459903191e-17	1
MAP4K4	7.65824063316249e-22	-0.330256617015841	0.494	0.893	2.8029926541438e-17	1
AC002460	7.97643623275642e-22	-0.286098689199099	0.341	0.67	2.91945542555118e-17	1
ADGRB3	1.06467414356254e-21	-0.274317344500592	0.751	0.97	3.89681383285325e-17	1
RBM6	1.1067798125119e-21	-0.26029704076045	0.373	0.803	4.05092479177479e-17	1
AQP4-AS1	1.34728726351684e-21	-0.298738549926167	0.434	0.781	4.93120611319798e-17	1
FAM155A	1.99463148455462e-21	-0.350259278629804	0.572	0.918	7.30055069661835e-17	1
ZNF98	2.18377267786346e-21	-0.304129574639965	0.219	0.478	7.99282637824806e-17	1
AUTS2	2.88277277723567e-21	-0.339222830503983	0.593	0.941	1.05512366419603e-16	1
RFX4	2.9245938049224e-21	-0.352657010952028	0.54	0.914	1.07043057853965e-16	1
ARGLU1	4.79357124358031e-21	-0.274018018399735	0.399	0.813	1.75449501086283e-16	1
KIF1B	5.38534156951219e-21	-0.34709908599618	0.535	0.927	1.97108886785716e-16	1
CHI3L1	6.66764110590598e-21	-0.252154527805693	0.084	0.274	2.44042332117265e-16	1
LRRC4C	1.53608373823445e-20	-0.309742178793592	0.408	0.773	5.62222009031192e-16	1
WWOX	2.31150124886098e-20	-0.303708467769019	0.691	0.957	8.46032572095606e-16	1
GPM6B	2.46835907734842e-20	-0.334809710709636	0.558	0.919	9.03444105900297e-16	1
PDE4DIP	2.84146032064086e-20	-0.282191254405039	0.449	0.831	1.04000289195776e-15	1
MACROD2	6.6691047726029e-20	-0.281872539282738	0.387	0.749	2.44095903782039e-15	1
PDE4D	8.9089513702344e-20	-0.325558884121551	0.556	0.9	3.26076529101949e-15	1
SPTBN1	1.93370890966732e-19	-0.303963250191184	0.503	0.899	7.07756798027335e-15	1
RPS6KA2	2.82228057591727e-19	-0.337183722946393	0.6	0.943	1.03298291359148e-14	1
CALM2	4.29603091883481e-19	-0.256907910768409	0.412	0.81	1.57239027660273e-14	1
MT-CO3	4.96111005683596e-19	0.343609377068985	0.666	0.734	1.81581589190253e-14	1
NAV3	5.01857787604757e-19	-0.318326103286606	0.658	0.951	1.83684968841217e-14	1
GTF2I	5.45637521101332e-19	-0.263936585893768	0.408	0.832	1.99708789098298e-14	1
ABR	1.10547356181697e-18	-0.258326951216891	0.431	0.84	4.04614378360628e-14	1
SPARCL1	1.2480111060483e-18	-0.266487000662494	0.732	0.969	4.56784544924738e-14	1
AGBL4	1.58247914961447e-18	-0.263192675811586	0.402	0.775	5.79203193550392e-14	1
ASH1L	3.23095574142503e-18	-0.261867876152375	0.421	0.839	1.18256211091898e-13	1
CACNA2D3	4.46870563010609e-18	-0.264554930757646	0.415	0.763	1.63559094767513e-13	1
ARHGAP26	4.76195366638025e-18	-0.327957686652773	0.523	0.912	1.74292266143183e-13	1
ASTN2	6.71840622941202e-18	-0.294161979110856	0.477	0.871	2.45900386402709e-13	1
TCF4	9.72296959625186e-18	-0.342391683584217	0.524	0.921	3.55870410192414e-13	1
LINC00499	1.04610843350957e-17	-0.316276933802692	0.428	0.699	3.82886147748839e-13	1
CLASP2	1.3941038160283e-17	-0.291172701486781	0.442	0.855	5.10255937704519e-13	1
SGIP1	1.85280082533989e-17	-0.287363966667614	0.476	0.872	6.78143630082654e-13	1
HMGB1	4.76247030414796e-17	-0.256425351155631	0.465	0.859	1.74311175602119e-12	1
ANK2	1.01297072654855e-16	-0.254836603229971	0.732	0.963	3.70757415624034e-12	1
CDC42BPA	1.03033676003975e-16	-0.279347657296989	0.469	0.873	3.77113557542148e-12	1
TRIO	2.34811043761819e-16	-0.280727553370859	0.479	0.877	8.59431901272634e-12	1
TENM2	4.71169406489906e-16	-0.293625551951174	0.5	0.848	1.7245271446937e-11	1
SIK3	7.1091275051519e-16	-0.301063851989831	0.532	0.901	2.60201175816065e-11	1
JMJD1C	1.16195596915217e-15	-0.254973828705954	0.429	0.847	4.25287504269384e-11	1
KCNIP4	2.3866589432195e-15	0.402939218792296	0.593	0.706	8.73541039807768e-11	1
PPP3CA	4.25284842062861e-15	-0.255091420069567	0.463	0.854	1.55658505043428e-10	1
FTH1	1.02738015688766e-14	-0.252243813158578	0.537	0.858	3.76031411222452e-10	1
BAZ2B	1.6943630099023e-14	-0.304704092548123	0.563	0.927	6.20153805254342e-10	1
TNRC6A	3.62558819502586e-14	-0.308026669581815	0.621	0.95	1.32700153526141e-09	1
MT-CO2	1.21769377906043e-13	0.336940840151415	0.611	0.692	4.45688100073908e-09	1
SMYD3	1.37743485774851e-13	-0.254425548133805	0.494	0.826	5.04154932284532e-09	1
FNBP1	2.36648710983262e-13	-0.296331585579539	0.572	0.931	8.66157947069836e-09	1
NCKAP5	3.04635569473544e-13	-0.254378885164582	0.5	0.846	1.11499664783012e-08	1
TJP1	3.52057191996105e-13	-0.274281772668273	0.505	0.884	1.28856452842494e-08	1
FTX	4.94646157867232e-13	-0.291860837881658	0.627	0.947	1.81045440240985e-08	1
MT-ATP6	6.58831138650877e-13	0.311820799274557	0.609	0.696	2.41138785057607e-08	1
CELF2	2.11135943822352e-12	-0.295029939891773	0.608	0.946	7.72778667984192e-08	1
TNRC6B	5.58599650484084e-12	-0.264356389420306	0.516	0.899	2.04453058073679e-07	1
RERE	8.43120050465043e-12	-0.283844830546757	0.5	0.898	3.0859036967071e-07	1
SYNE1	1.639900340637e-11	-0.257472621859279	0.58	0.908	6.00219923676549e-07	1
PDE4B	2.63481577815208e-11	-0.272207200806816	0.574	0.911	9.64368922961442e-07	1
PTK2	4.33020497715575e-11	-0.269823921447546	0.54	0.913	1.58489832368878e-06	1
HIF3A	1.27436151102089e-10	-0.270304129184696	0.58	0.913	4.66429056648756e-06	1
DDX17	8.58980407029425e-10	-0.268024370060854	0.598	0.93	3.1439541877684e-05	1
MT-CYB	8.99763059053074e-10	0.333340483490909	0.548	0.617	3.29322277244016e-05	1
KCNMA1	1.194716413391e-09	-0.278464675035084	0.561	0.925	4.37278154465239e-05	1
NCAM1	1.67408984706239e-09	-0.262808784668436	0.659	0.955	6.12733624923304e-05	1
MEG3	4.75192630800502e-09	0.395915122751928	0.497	0.58	0.000173925254799292	1
SYT1	9.35549576042918e-08	0.384365351343966	0.487	0.553	0.00342420500327468	1
MT-ND3	6.44209748602219e-07	0.27252639885809	0.555	0.659	0.0235787210085898	1
IL1RAPL1	6.93194820471286e-07	0.402196088965619	0.428	0.458	0.0253716236240695	1
LINC00632	3.13667810015815e-06	0.358524050117982	0.387	0.389	0.114805555143889	1
MT-ND4	2.54744229122337e-05	0.281970684542427	0.51	0.605	0.932389353010665	1
CSMD1	3.46238072401874e-05	0.375567330049732	0.479	0.606	1	1
RBFOX1	3.75599627778169e-05	0.270517134031001	0.535	0.706	1	1
NRXN3	4.7690624327048e-05	0.332376221215251	0.481	0.599	1	1
NLGN1	0.00042559343273118	0.371763243450627	0.347	0.368	1	1
ATP1B1	0.00045043218810065	0.288258835834153	0.249	0.22	1	1
MT-CO1	0.00282737688411473	0.258638852078581	0.495	0.642	1	1
PLP1	0.00335058551582332	0.307055665237385	0.262	0.247	1	1
MDGA2	0.00644385758138146	0.292798664662425	0.238	0.227	1	1
CSMD3	0.00867016358568031	0.309759234450593	0.252	0.247	1	1
AC012404	3.66973202111761e-178	0.74722489426417	0.834	0.231	1.34315861704926e-173	2
HEPN1	4.20474092900969e-172	0.721673148103443	0.856	0.259	1.53897722742684e-167	2
AL356737	6.9871857330475e-162	0.677930492781339	0.768	0.198	2.55737985015272e-157	2
PCDH9-AS2	1.25257527035563e-158	0.798221945900999	0.886	0.328	4.58455074702864e-154	2
AP000462	2.92211547473085e-158	0.64409342665277	0.719	0.168	1.06952348490624e-153	2
AC008957	6.36780508795703e-158	0.809795193415891	0.856	0.296	2.33068034024315e-153	2
GNA14-AS1	8.00085497717518e-158	0.772743063851326	0.778	0.213	2.92839293019589e-153	2
DLC1	3.64019126003499e-150	0.784552703776675	0.951	0.52	1.33234640308541e-145	2
P2RY14	3.8726175332383e-147	0.664467812788008	0.756	0.219	1.41741674334055e-142	2
GPC5-AS2	9.24604910034556e-139	0.585808060100216	0.701	0.188	3.38414643121748e-134	2
TMEM241	3.07093150212131e-136	0.711570162378822	0.834	0.312	1.12399163909142e-131	2
AL390783	1.9211550576898e-130	0.50296649000195	0.544	0.1	7.03161962665045e-126	2
APOE	1.92829887825005e-130	0.697592366070935	0.948	0.499	7.057766724283e-126	2
LSAMP-AS1	1.16864255449934e-128	0.481668474848265	0.565	0.116	4.27734861372305e-124	2
LUCAT1	8.5473249136484e-126	0.608199862873117	0.695	0.211	3.12840639164445e-121	2
TUBB2B	4.38907022278721e-121	0.598446518059617	0.769	0.283	1.60644359224235e-116	2
ZBTB20-AS5	3.16579461334023e-119	0.530117324163142	0.693	0.211	1.15871248642866e-114	2
AL137009	1.90385532508692e-118	0.523709716937409	0.625	0.165	6.96830087535064e-114	2
PTN	1.18044009732985e-115	0.626654273310489	0.94	0.486	4.320528800237e-111	2
WIF1	1.69398548567953e-114	0.637522633772413	0.657	0.183	6.20015627613564e-110	2
GJB6	5.95135937112813e-114	0.496638064640396	0.606	0.157	2.17825704342661e-109	2
AC092691	1.81783863389956e-111	0.445316712159052	0.549	0.126	6.65347118393578e-107	2
ENHO	4.230821973618e-111	0.459091472567448	0.601	0.156	1.54852315056393e-106	2
LRP4-AS1	1.29890870815601e-110	0.459301494284967	0.568	0.136	4.75413576272183e-106	2
LINC00513	2.18953818762364e-110	0.537086874899938	0.734	0.247	8.01392872052129e-106	2
AL160254	2.60919078489506e-110	0.455370764346053	0.562	0.135	9.5498991917944e-106	2
PRKCA-AS1	2.65778594186168e-109	0.513119334059872	0.644	0.184	9.72776232580794e-105	2
RORA-AS1	2.75428262163949e-108	0.507799088187268	0.706	0.237	1.00809498234627e-103	2
AC093535	5.02769395805403e-108	0.547720463173371	0.74	0.265	1.84018626558736e-103	2
ITM2C	6.85333382422174e-108	0.592437758878181	0.867	0.396	2.5083887130034e-103	2
FTH1	2.86515086761048e-107	0.580000905745341	0.987	0.717	1.04867386905411e-102	2
HDDC2	3.81810654480498e-107	0.48364866837437	0.661	0.211	1.39746517646407e-102	2
CST3	9.60162578545668e-107	0.592497901282528	0.977	0.612	3.514291053735e-102	2
FTL	1.35118213766804e-106	0.588720536008069	0.922	0.459	4.9454617420788e-102	2
AC079385	1.6243636356187e-105	0.561670171644965	0.828	0.332	5.945333342728e-101	2
AC093879	5.29501285230021e-101	0.493444315290909	0.631	0.192	1.9380276540704e-96	2
AC008957	9.90475254984917e-101	0.438854565667699	0.516	0.121	3.6252384807703e-96	2
LGI4	6.05580294607708e-100	0.538779623149382	0.903	0.469	2.21648443629367e-95	2
SCG3	4.00759373570114e-98	0.565219150089806	0.826	0.38	1.46681938320397e-93	2
SAT1	1.12538942911306e-96	0.576362687472107	0.885	0.44	4.1190378494967e-92	2
AC002463	7.99908340803457e-96	0.420379346016878	0.555	0.151	2.92774451817473e-91	2
AL138828	1.66228516734052e-94	0.474329808716316	0.573	0.164	6.08412994098303e-90	2
AC104827	1.82611952935899e-91	0.438237800194923	0.615	0.198	6.68378008940684e-87	2
GLUL	2.47676275997438e-90	0.523417021324557	0.979	0.638	9.06519937778222e-86	2
AC091885	3.52824932078647e-90	0.337104337161356	0.396	0.07	1.29137453390106e-85	2
PDE5A	3.16438093148282e-89	0.475355704471742	0.693	0.26	1.15819506473203e-84	2
LINC00960	6.57262143404866e-89	0.401582675049729	0.506	0.13	2.40564517107615e-84	2
CKB	7.71109258050741e-89	0.517055339901072	0.929	0.585	2.82233699539152e-84	2
IGSF10	5.93424214636525e-88	0.347829007941408	0.459	0.106	2.17199196799115e-83	2
STARD13-AS	4.17713664817257e-86	0.354770762188117	0.456	0.105	1.52887378459764e-81	2
AC097537	4.06320297921235e-85	0.334475741362522	0.416	0.086	1.48717292242151e-80	2
PDGFRB	1.99055463950786e-84	0.456230557786682	0.789	0.363	7.28562903606273e-80	2
AP003025	3.18032156039641e-84	0.41148872969072	0.532	0.154	1.16402949432069e-79	2
MT2A	1.43055813763537e-83	0.53434011798276	0.935	0.524	5.23598583955923e-79	2
GLRX	1.77968093060357e-83	0.405180599259585	0.555	0.175	6.51381017410214e-79	2
PCDH9-AS4	6.58131122094827e-83	0.32836808715524	0.445	0.103	2.40882571997928e-78	2
AP002336	7.49544706656862e-82	0.434701715470862	0.631	0.224	2.74340858083478e-77	2
A2ML1-AS1	2.60006599721976e-81	0.314788542126207	0.45	0.105	9.51650155642405e-77	2
GJA1	4.71630895572107e-80	0.510019785631987	0.925	0.565	1.72621624088347e-75	2
AC023509	4.28251347204859e-79	0.402835324314409	0.565	0.187	1.5674427559045e-74	2
AC026803	5.00145962194644e-79	0.328868065900706	0.425	0.101	1.83058423622862e-74	2
AC024145	8.73622221715815e-78	0.380675754064546	0.468	0.129	3.19754469370205e-73	2
CD81	1.85974953229327e-76	0.465046347418647	0.779	0.373	6.8068692631466e-72	2
RBMS3-AS3	4.12700920394017e-76	0.396266537048592	0.495	0.144	1.51052663873414e-71	2
GNG12-AS1	7.37204677865138e-76	0.46935853841148	0.722	0.308	2.69824284145419e-71	2
RBMS3-AS2	7.59456053388162e-76	0.309797573723446	0.386	0.081	2.77968510100601e-71	2
AC017101	1.42247999772276e-75	0.332358031828296	0.404	0.095	5.20641903966508e-71	2
AC016716	4.44912306623934e-74	0.347117663795402	0.495	0.148	1.62842353347426e-69	2
SYCP3	1.1520983358343e-73	0.277657899437666	0.385	0.082	4.21679511898713e-69	2
AC007193	1.91250999487835e-73	0.35481796880321	0.526	0.17	6.99997783225424e-69	2
AC211433	1.11058864555129e-72	0.297438587705844	0.417	0.102	4.06486550158229e-68	2
LINC00498	1.4725913623969e-72	0.262526597444385	0.312	0.051	5.38983164550888e-68	2
SCRG1	1.81951786273944e-72	0.373608043442588	0.614	0.231	6.65961732941263e-68	2
RAB11A	1.64078729464727e-71	0.431551133256114	0.776	0.38	6.00544557713847e-67	2
SLC1A2	1.73612068196535e-71	0.328526001286881	0.997	0.897	6.35437530806139e-67	2
ATP1A2	4.12028059145478e-71	0.379580598221324	0.987	0.768	1.50806389927836e-66	2
SRP14	6.03029752753226e-71	0.376751921451106	0.62	0.234	2.20714919805208e-66	2
AC023051	8.89540225161576e-71	0.307740603696305	0.393	0.093	3.25580617811389e-66	2
SLC1A3	5.56461805473961e-70	0.27804070421109	0.992	0.891	2.03670585421524e-65	2
MT1X	9.15328299582182e-70	0.434795299033028	0.7	0.296	3.35019310930074e-65	2
DIO2	2.29134409902505e-69	0.383978754658851	0.614	0.228	8.38654853684157e-65	2
AC008771	4.56033774249088e-69	0.366315008152092	0.593	0.223	1.66912921712909e-64	2
MT1M	6.66685431276499e-69	0.354352074430443	0.55	0.187	2.44013534701512e-64	2
AL512422	2.0326537912842e-68	0.364904663924574	0.437	0.12	7.43971614147931e-64	2
AGT	2.80337965487022e-68	0.424199951266354	0.786	0.399	1.02606498747905e-63	2
HTRA1	3.15884946894954e-68	0.406244680800034	0.81	0.398	1.15617049413022e-63	2
FAM181B	3.94105956773454e-68	0.346708878866585	0.575	0.208	1.44246721238652e-63	2
RAPH1	6.8554552282836e-68	0.362917899176458	0.599	0.227	2.50916516810408e-63	2
AP003025	7.83190139425002e-68	0.324281706145164	0.466	0.139	2.86655422930945e-63	2
ATP1B2	9.07079322043855e-68	0.428094006568045	0.933	0.565	3.32000102661271e-63	2
PIGC	1.56965319706866e-67	0.329376713241501	0.526	0.175	5.745087666591e-63	2
HMGN1	2.89621097460558e-67	0.366936686842697	0.705	0.319	1.06004217881539e-62	2
DPP10	4.95598992908026e-67	-0.43445894626327	0.909	0.916	1.81394187394267e-62	2
CXCL14	5.44429599906341e-67	0.329093807329196	0.474	0.143	1.9926667786172e-62	2
MGST1	6.60857380650758e-67	0.432384070750533	0.956	0.625	2.41880409891984e-62	2
SCML1	7.99387367381689e-67	0.340878426023849	0.532	0.184	2.92583770335372e-62	2
SLC3A2	1.45022650703154e-66	0.395445091032699	0.805	0.417	5.30797403838615e-62	2
VIM	8.27926876871284e-66	0.410935576042469	0.708	0.316	3.03029516203658e-61	2
AL354771	2.01464620636684e-65	0.278903257584526	0.325	0.066	7.37380657992326e-61	2
AL078459	2.40344616824748e-65	0.365516694730072	0.526	0.184	8.79685332040261e-61	2
ADPGK-AS1	2.43172840570441e-65	0.284684999048765	0.385	0.095	8.90036913771869e-61	2
ITM2B	7.85607018289689e-65	0.394252573378568	0.82	0.428	2.87540024764209e-60	2
LINC00903	9.4899847751784e-65	0.251008405734021	0.334	0.071	3.47342932756305e-60	2
F3	4.37801654747431e-64	0.454302400985007	0.867	0.458	1.60239783654107e-59	2
SHOC1	9.99304426970549e-64	0.349263197638586	0.456	0.148	3.65755413315491e-59	2
NTM-AS1	1.61085602428889e-63	0.283996618185378	0.401	0.107	5.89589413449976e-59	2
ANKUB1	1.76147488414861e-63	0.341546461037005	0.523	0.184	6.44717422347233e-59	2
MFSD4B	3.64073126351338e-63	0.402765157490111	0.667	0.297	1.33254404975853e-58	2
RPL23A	4.13780296156434e-63	0.347886650614433	0.61	0.242	1.51447726196216e-58	2
SLCO1C1	4.21834719237004e-63	0.439465901990103	0.919	0.565	1.54395725587936e-58	2
COX7C	2.46066301760878e-62	0.366124001646227	0.586	0.228	9.00627271074988e-58	2
AC058791	7.50762852104089e-62	0.25314071342972	0.354	0.084	2.74786711498618e-57	2
METRN	8.56423918467463e-62	0.362877982735844	0.724	0.341	3.13459718398276e-57	2
AP001825	8.84021008929791e-62	0.322156939917304	0.427	0.127	3.23560529478393e-57	2
ETNPPL	8.84357882847537e-62	0.427092709117201	0.958	0.649	3.23683828701027e-57	2
SF1	1.27064118676066e-61	0.380725283001918	0.805	0.432	4.65067380766269e-57	2
ST7-AS2	1.64527616059756e-61	0.267356384318115	0.343	0.079	6.02187527540314e-57	2
AC107021	2.32800041715795e-61	0.273412080588185	0.386	0.103	8.52071432683983e-57	2
AC137494	2.8509351044225e-61	0.277017550610784	0.347	0.081	1.04347075756968e-56	2
FOXG1	2.86889316240606e-61	0.403929325931334	0.794	0.41	1.05004358637224e-56	2
CLDN10	4.46524887194098e-61	0.342643327548331	0.63	0.261	1.63432573961912e-56	2
IL7	1.26410720455872e-60	0.295719629739658	0.451	0.137	4.62675877940537e-56	2
ARGLU1	2.09403160735645e-60	0.380695600566115	0.943	0.641	7.66436508608536e-56	2
LINC01896	2.23673612849455e-60	0.298088204871339	0.526	0.191	8.18667790390289e-56	2
SPARCL1	3.44928911370885e-60	0.271806540362417	0.994	0.886	1.26247430850858e-55	2
CLYBL	7.79023833809433e-60	0.419480184065073	0.8	0.434	2.8513051341259e-55	2
AL360178	8.67311283614281e-60	0.294954355086931	0.349	0.088	3.17444602915663e-55	2
NME3	1.01142163613327e-59	0.29605002265028	0.557	0.213	3.70190433041138e-55	2
AC005009	1.66727291441924e-59	0.27356018691638	0.352	0.084	6.10238559406584e-55	2
MT1E	2.35623825770451e-59	0.384915905893955	0.693	0.32	8.62406764702427e-55	2
AC012405	2.42490912468933e-59	-0.878137439490802	0.239	0.547	8.87540988727542e-55	2
CPE	2.63921212164193e-59	0.336559552638842	0.981	0.794	9.65978028642162e-55	2
ID4	3.61694768287159e-59	0.394554240592968	0.791	0.422	1.32383902140783e-54	2
HES1	4.14762239248353e-59	0.352366174761291	0.531	0.195	1.5180712718729e-54	2
SPDYE2	4.23213382141646e-59	0.260530243421908	0.364	0.092	1.54900329997664e-54	2
RPS12	5.90177341002817e-59	0.293798730125366	0.531	0.191	2.16010808580441e-54	2
EDNRB	6.83043109246308e-59	0.340326666769231	0.593	0.245	2.50000608415241e-54	2
DDX5	6.86084082012986e-59	0.397645554395139	0.927	0.61	2.51113634857573e-54	2
CALM2	8.61068201873651e-59	0.389107202612436	0.951	0.64	3.15159572567775e-54	2
GRM3	1.84534291188976e-58	0.460157624349538	0.86	0.436	6.75413959180771e-54	2
AL391807	1.96646197864177e-58	0.35909281126818	0.729	0.365	7.19744748802676e-54	2
RGCC	8.13018571802608e-58	0.31090699892621	0.471	0.158	2.97572927465473e-53	2
LAPTM4A	9.55618296470903e-58	0.288176058888175	0.45	0.148	3.49765852691315e-53	2
PIK3C2A	1.94778808246221e-57	0.403310950887149	0.891	0.534	7.12909916061995e-53	2
BCAN	3.4503858150841e-57	0.345420685129959	0.68	0.319	1.26287571217893e-52	2
COL5A3	3.9233408072153e-57	0.435044369314056	0.901	0.566	1.43598196884887e-52	2
PPP1R9A	4.14937017875508e-57	0.400583347120859	0.95	0.697	1.51871097912615e-52	2
CSTB	5.67368304787405e-57	0.315785161502594	0.528	0.197	2.07662473235238e-52	2
TTYH1	1.08933947579582e-56	0.377828420008561	0.937	0.619	3.98709141536027e-52	2
TUBB2A	1.21955280057315e-56	0.262152908245363	0.482	0.158	4.4636852053778e-52	2
BCL2L14	1.78906415828115e-56	0.298925491026398	0.453	0.152	6.54815372572483e-52	2
AC022601	2.26354337991311e-56	0.253072980803451	0.307	0.069	8.28479512481996e-52	2
LINC02256	1.54188130207504e-55	0.319237524633783	0.578	0.239	5.64343975372485e-51	2
ATP5MD	2.50003608210023e-55	0.318713454878982	0.55	0.217	9.15038206409505e-51	2
RPL30	3.34319376766565e-55	0.33484443989683	0.586	0.246	1.2236423509033e-50	2
AL139317	4.5027105908136e-55	0.353938447930771	0.677	0.31	1.64803710334368e-50	2
UQCRB	1.26430236238396e-54	0.330572211741509	0.584	0.245	4.62747307656155e-50	2
HIF1A-AS3	1.48419913324779e-54	0.270747809842231	0.403	0.12	5.43231724760023e-50	2
CBR4	2.68301374596809e-54	0.371434072347355	0.778	0.424	9.82009861161782e-50	2
TP53BP2	4.66213359931187e-54	0.353832959091091	0.786	0.419	1.70638751868414e-49	2
COPS9	9.46484777497185e-54	0.307248899841213	0.549	0.217	3.46422893411745e-49	2
SEPTIN7	1.21111043978197e-53	0.356221435088502	0.963	0.683	4.43278532064599e-49	2
FAM171B	1.2524713924701e-53	0.402241490574635	0.89	0.567	4.58417054357983e-49	2
GPAM	4.79295229804055e-53	0.324422349519362	0.625	0.281	1.75426847060582e-48	2
RSRP1	1.27746558908794e-52	0.364787029553295	0.846	0.507	4.67565180262077e-48	2
FAM184A	1.65502595197528e-52	0.376899838330514	0.932	0.617	6.05756048682473e-48	2
COX20	1.76939461391578e-52	0.308665945411404	0.568	0.249	6.47616122639315e-48	2
PDE3B	4.69952307919018e-52	0.398530656399617	0.703	0.335	1.7200724422144e-47	2
GPR37L1	8.29441656551745e-52	0.305259931999232	0.586	0.255	3.03583940714504e-47	2
RPS25	1.17592133112716e-51	0.31452219534597	0.614	0.276	4.30398966405853e-47	2
GABRA2	1.37074780628558e-51	0.399163386845342	0.909	0.557	5.01707404578587e-47	2
UGP2	1.8307185165701e-51	0.35939836825257	0.789	0.436	6.70061284249823e-47	2
ATP5PF	2.0582446971527e-51	0.300614884722987	0.489	0.189	7.53338141604861e-47	2
SRSF5	2.53887713385506e-51	0.342295541359237	0.836	0.479	9.29254419762292e-47	2
GRAMD1C	4.01871224431434e-51	0.379190924125065	0.906	0.569	1.47088886854149e-46	2
CABLES1	6.44867569393619e-51	0.483074612964727	0.942	0.521	2.36027979073758e-46	2
ZFAS1	1.38666244245472e-50	0.28121941844759	0.523	0.214	5.07532320562853e-46	2
ROBO3	1.40743402361211e-50	0.336597754977737	0.62	0.301	5.15134926982267e-46	2
AC023421	1.59762604131022e-50	0.297228242960341	0.396	0.129	5.84747107379953e-46	2
STRADB	1.60327321728134e-50	0.272441176608247	0.463	0.174	5.86814030257144e-46	2
PTPRZ1	2.63273800999587e-50	0.299470341957729	0.989	0.798	9.63608439038589e-46	2
KIAA0930	5.08987846523582e-50	0.350231856257067	0.846	0.485	1.86294641706096e-45	2
GLUD1	6.57490992117365e-50	0.357727451807276	0.961	0.699	2.40648278024877e-45	2
ARHGAP24	8.11898804718453e-50	0.448209618603417	0.92	0.505	2.97163081515001e-45	2
SPRY2	8.26967469238838e-50	0.294533940124348	0.573	0.247	3.02678363416107e-45	2
EPHX1	1.22061888301295e-49	0.311973781513745	0.662	0.318	4.46758717371569e-45	2
AC097518	1.85432058051828e-49	0.389286386847602	0.667	0.294	6.78699875675495e-45	2
MT3	3.00756205309856e-49	0.411205644497356	0.896	0.575	1.1007977870546e-44	2
ARHGAP29	3.09658743869687e-49	0.265635006606478	0.403	0.127	1.13338196843744e-44	2
PBXIP1	3.8346748962876e-49	0.307108186881511	0.628	0.301	1.40352935879022e-44	2
PMP22	3.86722130672885e-49	0.335440325549916	0.708	0.362	1.41544167047583e-44	2
PON2	8.14944844901235e-49	0.358696328142206	0.945	0.633	2.98277962682301e-44	2
LINC01578	2.79554107141042e-48	0.32080671682186	0.76	0.415	1.02319598754693e-43	2
NDUFV1	3.5583936295455e-48	0.254467583342572	0.56	0.237	1.30240765234995e-43	2
TMBIM6	4.79891263643409e-48	0.318373772921675	0.674	0.336	1.75645001406124e-43	2
CLU	8.71668180420672e-48	0.269668698798972	0.99	0.887	3.1903927071577e-43	2
LRRC3B	9.97376256782887e-48	0.402763965350078	0.854	0.469	3.65049683745105e-43	2
RPL41	1.27551331121996e-47	0.283731237654274	0.651	0.302	4.66850627039617e-43	2
C1orf61	1.99469567586038e-47	0.354661116901309	0.972	0.693	7.30078564321656e-43	2
RPS24	2.17212761753697e-47	0.331978145385748	0.654	0.327	7.95020429294706e-43	2
C1orf52	3.32460082793671e-47	0.283015142474148	0.586	0.27	1.21683714903312e-42	2
BSG	3.46548869010325e-47	0.282783768826487	0.68	0.323	1.26840351546469e-42	2
SRSF7	3.69558437955434e-47	0.254426780748046	0.472	0.182	1.35262083876068e-42	2
RIC3	4.66376624991466e-47	0.301958993481955	0.692	0.344	1.70698508513126e-42	2
ATL2	6.5863742312625e-47	0.315324384314093	0.666	0.325	2.41067883238439e-42	2
KLHL28	6.59863898485997e-47	0.269421644441344	0.432	0.161	2.4151678548486e-42	2
AL450384	9.13150300958995e-47	0.266771776885935	0.458	0.174	3.34222141654002e-42	2
CACNB2	1.06393783491341e-46	0.407704977900203	0.961	0.672	3.89411886956658e-42	2
NKAIN4	1.67041549895142e-46	0.292954668818813	0.57	0.265	6.11388776771211e-42	2
RPL12	1.26278759623904e-45	0.256298086665992	0.456	0.172	4.6219288809945e-41	2
AP003086	1.58488826299493e-45	0.283434880292171	0.427	0.157	5.80084953138774e-41	2
ACTG1	1.73498394022423e-45	0.31309636567064	0.667	0.338	6.3502147196147e-41	2
ARL6IP1	2.95389486314546e-45	0.264283928136944	0.563	0.246	1.08115505885987e-40	2
CADM1	6.00994150063077e-45	0.294667214955649	0.992	0.822	2.19969868864587e-40	2
PCDH10	8.47819181252147e-45	0.285795809941053	0.568	0.257	3.10310298530098e-40	2
CRLF3	1.38192462861366e-44	0.267413388410748	0.544	0.241	5.05798233318884e-40	2
DDIT4	2.16234731527587e-44	0.289110492551413	0.505	0.208	7.91440740864121e-40	2
PPP3CC	2.1824592566731e-44	0.346878798410329	0.763	0.446	7.9880191253492e-40	2
FXYD1	2.96261080268773e-44	0.314960347469964	0.685	0.364	1.08434517989174e-39	2
RPL32	3.85809553905744e-44	0.284095284398193	0.57	0.253	1.41210154825041e-39	2
TIMP3	4.65206024392914e-44	0.306630483879595	0.706	0.36	1.7027005698805e-39	2
TSC22D4	8.53033284547545e-44	0.298777906411629	0.711	0.371	3.12218712477247e-39	2
TSPOAP1	9.35822935435026e-44	0.277253108919667	0.599	0.289	3.42520552598574e-39	2
ILK	1.77387400333556e-43	0.26141411720977	0.547	0.249	6.49255623960847e-39	2
CGGBP1	3.00593209513782e-43	0.261455696625323	0.528	0.227	1.10020120614139e-38	2
TSC22D1	8.94506891481002e-43	0.342925134840318	0.828	0.498	3.27398467350962e-38	2
ATP5F1E	1.22883468323249e-42	0.312142996138571	0.541	0.249	4.49765782409922e-38	2
HDHD3	1.35506192688157e-42	0.256580176923946	0.487	0.205	4.95966215857925e-38	2
RPL37	1.42089025399834e-42	0.281547415350582	0.614	0.295	5.20060041865933e-38	2
IDH2	1.60053097375624e-42	0.275775909819086	0.674	0.333	5.85810341704521e-38	2
HMGN3	1.61315580335415e-42	0.294330116013076	0.742	0.409	5.90431155585654e-38	2
MERTK	4.18236674626785e-42	0.351951064882195	0.899	0.547	1.53078805280149e-37	2
IPO9-AS1	6.91062793995369e-42	0.253795678051064	0.445	0.172	2.52935893230245e-37	2
RCN2	8.80562995095991e-42	0.264683233662004	0.606	0.296	3.22294861835084e-37	2
GNPTAB	9.94515898218497e-42	0.298417956504344	0.64	0.329	3.64002763906952e-37	2
CC2D2B	1.11327633776465e-41	0.296697612225827	0.57	0.262	4.07470272385241e-37	2
VAV3	1.28285973164468e-41	0.34885930957215	0.696	0.35	4.69539490379268e-37	2
ZNF302	1.32811788377143e-41	0.261604627234727	0.565	0.269	4.8610442663918e-37	2
PRDM16-DT	2.96318859606635e-41	0.278062041160353	0.583	0.275	1.08455665804625e-36	2
AC073941	3.13732382189492e-41	-0.605259871922709	0.125	0.395	1.14829189205176e-36	2
RPL35A	3.77753616173785e-41	0.256447560068722	0.459	0.189	1.38261601055767e-36	2
RPS23	4.16240679848239e-41	0.252114097904669	0.489	0.207	1.52348251231254e-36	2
CHI3L1	5.07067251707885e-41	0.366940279484083	0.429	0.165	1.85591684797603e-36	2
ALDOC	6.27349280193074e-41	0.320734915699709	0.502	0.235	2.29616110043467e-36	2
NUMB	8.23232162321223e-41	0.326209306694804	0.901	0.586	3.01311203731191e-36	2
PDXDC1	9.38659782394421e-41	0.302645383096739	0.688	0.383	3.43558866954182e-36	2
SPRY4-AS1	1.28563599018377e-40	0.28262799415095	0.518	0.229	4.70555628767163e-36	2
ENTPD1	1.66442168204499e-40	0.293788449759925	0.593	0.28	6.09194979845287e-36	2
PPP1R1B	2.37689916867625e-40	0.274240611837049	0.502	0.23	8.69968864727193e-36	2
AC092802	2.66826972053039e-40	0.252539230914298	0.503	0.219	9.76613400411328e-36	2
SEC14L1	3.28056899646575e-40	0.301395034636861	0.719	0.411	1.20072105839643e-35	2
GNA14	5.9150703853048e-40	0.392601335266645	0.942	0.6	2.16497491172541e-35	2
MFF	7.25771895789143e-40	0.256139777763291	0.602	0.295	2.65639771577784e-35	2
VSIR	7.7769443291e-40	0.25159929930683	0.555	0.26	2.84643939389389e-35	2
SLC15A2	8.47888904976534e-40	0.302974026587336	0.765	0.433	3.10335818110461e-35	2
AC009041	1.03454481757607e-39	0.30007921417532	0.459	0.199	3.78653748681016e-35	2
RHOJ	1.09765548621856e-39	0.323524215615988	0.771	0.439	4.01752884510855e-35	2
METTL7A	1.63669635308501e-39	0.287030947643272	0.664	0.35	5.99047232192643e-35	2
C2CD5	1.83480176123171e-39	0.285879294253355	0.62	0.317	6.71555792628419e-35	2
LRP1	2.056868404292e-39	0.29625386581685	0.823	0.488	7.52834404654914e-35	2
ME1	2.91350141595277e-39	0.318055518162701	0.735	0.393	1.06637065325287e-34	2
SLC38A1	4.38151525184215e-39	-0.563005522037608	0.062	0.314	1.60367839732675e-34	2
UNC5C	4.59995894411175e-39	0.343545717868453	0.808	0.444	1.68363097313434e-34	2
LRRC7	8.68515911454875e-39	0.337998828590029	0.718	0.398	3.17885508751599e-34	2
SPRED1	1.29400038608227e-38	0.304279731256864	0.813	0.453	4.73617081309972e-34	2
PLCG1	1.87598843467198e-38	0.267506041635426	0.682	0.363	6.8663052697429e-34	2
RDX	2.40134235187958e-38	0.30363803895871	0.791	0.481	8.78915314211445e-34	2
DCLK1	3.17009900084685e-38	-0.735215614844515	0.224	0.454	1.16028793529995e-33	2
HACD3	4.30588368812947e-38	0.281070836385035	0.765	0.437	1.57599648869227e-33	2
TSPAN7	5.79477445077335e-38	0.333405577666921	0.869	0.516	2.12094539672755e-33	2
STK17B	7.51811667816269e-38	0.259523888279098	0.498	0.222	2.75170588537433e-33	2
CD47	9.80526281452477e-38	0.29693635675622	0.779	0.453	3.58882424274421e-33	2
ACSL6	1.22886267921518e-37	0.326577204270893	0.911	0.596	4.49776029219547e-33	2
ATP5ME	1.41479413022454e-37	0.266528021985013	0.532	0.253	5.17828799603484e-33	2
AKAP12	3.2012361420103e-37	0.283253822042826	0.68	0.348	1.17168444033719e-32	2
SOX2-OT	3.78270577342405e-37	0.326343084902752	0.838	0.548	1.38450814013094e-32	2
GPSM2	4.65357366210649e-37	0.275131523372971	0.636	0.336	1.7032544960676e-32	2
AL117335	4.68845613328338e-37	0.267866545481871	0.651	0.347	1.71602182934305e-32	2
HEPACAM	8.82522072851402e-37	0.297130246353997	0.867	0.547	3.23011903884342e-32	2
PTAR1	1.21318959878483e-36	0.282517041340543	0.761	0.424	4.44039525051234e-32	2
DYNLL1	2.83869333295585e-36	0.302833860843716	0.653	0.359	1.03899014679517e-31	2
AASDH	4.16099747956329e-36	0.257068237970756	0.63	0.337	1.52296668749496e-31	2
FGFR3	4.25685528946007e-36	0.296057222599191	0.81	0.482	1.55805160449528e-31	2
KCNQ3	4.78557076267118e-36	0.328790419922983	0.779	0.422	1.75156675484528e-31	2
AQP4	6.13108128884853e-36	0.305762319114307	0.984	0.768	2.24403706253145e-31	2
SH3RF1	7.66678442998077e-36	0.307095551595257	0.797	0.456	2.80611976921726e-31	2
NLGN4X	8.75403300406491e-36	0.301536995708183	0.74	0.404	3.2040636198178e-31	2
C11orf58	1.21445119378812e-35	0.252950492729952	0.659	0.358	4.44501281438389e-31	2
BAALC-AS1	1.40053200254193e-35	0.304935088511418	0.651	0.345	5.12608718250372e-31	2
NAT8L	1.4185594146142e-35	0.262505118332093	0.571	0.293	5.19206931342945e-31	2
SERP1	1.59539624120677e-35	0.252175173620815	0.685	0.372	5.83930978244091e-31	2
INTU	1.75686715363811e-35	0.306774458225999	0.907	0.625	6.43030946903083e-31	2
SERPINE2	2.36263989942841e-35	0.299185050618773	0.886	0.566	8.64749829589794e-31	2
PSMA1	2.39137431291232e-35	0.25009817422703	0.56	0.277	8.7526691226904e-31	2
ACSS1	4.05397436875613e-35	0.312089180314323	0.878	0.568	1.48379515870843e-30	2
TNC	5.5302590207929e-35	-0.488831458650945	0.042	0.275	2.02413010420041e-30	2
PNPLA8	9.82069638256121e-35	0.283292635372233	0.734	0.428	3.59447308298123e-30	2
TMEM132C	1.36157387358427e-34	0.290630328020949	0.706	0.356	4.9834965347058e-30	2
CYP4V2	1.50341256498457e-34	0.25548116852873	0.667	0.367	5.50264032910002e-30	2
VPS13A	1.72930324635613e-34	0.266747112911245	0.688	0.39	6.32942281198805e-30	2
AC106845	2.5172026089892e-34	0.306059347411522	0.774	0.441	9.21321326916137e-30	2
ENTPD1-AS1	3.15860811171373e-34	0.32594920582771	0.87	0.56	1.15608215496834e-29	2
EGLN3	3.68305594070973e-34	0.34111867487798	0.804	0.5	1.34803530485917e-29	2
LINC02340	3.82022793980679e-34	0.261882132958964	0.602	0.322	1.39824162824868e-29	2
RPS27	3.93642653003946e-34	0.265024248722076	0.503	0.24	1.44077147425974e-29	2
RBMX	4.90679034916947e-34	0.282350349569949	0.834	0.543	1.79593433569952e-29	2
EMX2	5.55038417602194e-34	0.272078094689269	0.683	0.386	2.03149611226579e-29	2
SLC6A11	6.67030744746979e-34	0.26146757157176	0.615	0.317	2.44139922884842e-29	2
SMURF2	7.61949535580042e-34	0.284378343372109	0.753	0.453	2.78881149517651e-29	2
ANGPTL4	9.85536148702857e-34	0.299176353497598	0.601	0.297	3.60716085786732e-29	2
SLC4A4	1.07356801451666e-33	0.317901240380261	0.966	0.731	3.92936628993245e-29	2
SEC62	1.43439385751287e-33	0.259852657948404	0.716	0.416	5.25002495788285e-29	2
CC2D2A	1.64288154105697e-33	0.251764740677449	0.649	0.35	6.0131107284226e-29	2
TPT1	1.80393661192087e-33	0.255951992840908	0.61	0.33	6.60258839329158e-29	2
ASRGL1	3.10440936573615e-33	0.254467469213382	0.56	0.283	1.13624487195309e-28	2
MT1G	4.88460395916908e-33	0.25526605120093	0.39	0.162	1.78781389509548e-28	2
SLC39A12	5.25401248920201e-33	0.282258430999901	0.761	0.435	1.92302111117283e-28	2
DECR1	8.3586819476702e-33	0.267088038386452	0.744	0.437	3.05936117966677e-28	2
AC068587	1.77566645584514e-32	0.269606151915255	0.701	0.387	6.49911679503878e-28	2
MYO10	1.91409838876333e-32	0.280127585102286	0.825	0.525	7.00579151271265e-28	2
LINC01727	2.24153929380945e-32	0.253853853226576	0.336	0.124	8.20425796927196e-28	2
LGR4	2.31338491431549e-32	0.313176231415551	0.859	0.555	8.46722012488611e-28	2
RNPC3	5.08562712227752e-32	0.27758260899014	0.914	0.607	1.86139038302479e-27	2
DNAH7	5.13119984061053e-32	0.339873288463411	0.901	0.601	1.87807045366186e-27	2
[truncated: 3,104 more rows]

## Sheet: Astro_s0_DGE
gene	baseMean	log2FoldChange	lfcSE	pvalue	padj
RBMS3-AS3	31.7246	-2.08677	0.486884	1.2179e-06	0.00278755
AC093879.1	37.6325	-2.02334	0.450874	6.97536e-07	0.00278755
SLC7A2	78.8614	1.28369	0.275247	1.09526e-06	0.00278755
GPC5-AS2	40.9082	-1.74082	0.38889	1.22881e-06	0.00278755
AC010974.2	10.1512	-2.63272	0.732606	1.81428e-06	0.00329256
BCL2L14	24.1388	-1.98191	0.47994	2.40319e-06	0.00363442
AC012358.3	25.0378	-1.97659	0.487847	2.9955e-06	0.00388303
LUCAT1	50.4035	-1.69598	0.427281	5.80391e-06	0.00571942
HSPB1	70.0279	2.31691	0.666577	5.06764e-06	0.00571942
AL353660.1	11.2391	-2.27226	0.666492	6.30309e-06	0.00571942
AC092691.3	23.6299	-2.13935	0.633775	8.91429e-06	0.0059104
AC093535.1	59.1324	-1.68189	0.440721	8.36732e-06	0.0059104
HSPA1B	16.0725	2.53941	1.07193	9.77033e-06	0.0059104
AC131571.1	45.0913	-1.30921	0.33288	9.4082e-06	0.0059104
XRRA1	55.7156	-1.26786	0.317374	8.40064e-06	0.0059104
SLC1A1	9.19092	-2.26853	0.825441	1.57074e-05	0.00890808
AC093110.1	10.5276	-2.3496	0.962601	1.67374e-05	0.00893386
RORA-AS1	41.4526	-1.42921	0.422691	2.49179e-05	0.0125614
PDE1A	29.5716	-2.02642	0.749132	2.85551e-05	0.0129554
AC104827.1	30.4566	-1.46564	0.444094	2.76182e-05	0.0129554
SLC6A1-AS1	13.2444	-2.20715	1.17806	3.03491e-05	0.0131137
AC016723.1	11.7729	-1.89978	0.738437	4.27639e-05	0.0176381
GLIDR	12.3808	-1.90114	0.769249	4.77793e-05	0.0180199
PCDH9-AS4	19.3363	-1.78865	0.684646	4.9647e-05	0.0180199
GPC5-AS1	7.59652	-1.97357	0.856263	4.85092e-05	0.0180199
PCDH9-AS2	117.574	-1.47285	0.512695	5.26084e-05	0.0183603
AC097537.1	18.746	-1.88759	0.847256	6.27504e-05	0.0208218
AL160254.1	26.7035	-1.75479	0.717933	6.42507e-05	0.0208218
LSAMP-AS1	21.664	-1.74509	0.721418	6.72451e-05	0.0210408
FP236383.3	94.6734	-0.421708	1.02398	7.2996e-05	0.0218304
IL3RA	22.2091	-1.49814	0.575561	7.45804e-05	0.0218304
FAM107A	168.59	0.995595	0.387956	0.000103387	0.0290729
HSP90AA1	208.877	1.70631	0.841547	0.000108935	0.0290729
KCNB1	19.279	-1.41743	0.59351	0.000107836	0.0290729
SORCS1	11.5116	-1.74044	0.933743	0.000115728	0.0300034
SHANK2	21.1319	-1.4387	0.626891	0.000119245	0.0300563
AC068587.4	90.997	-1.31334	0.561768	0.00012641	0.0310011
AC079760.2	6.10938	-1.66157	1.26336	0.000130586	0.0311825
MFSD4B	61.0622	-1.33349	0.604184	0.000148377	0.0345224
LINC02196	9.09111	-1.61398	1.22333	0.00015868	0.0355755
GINS3	11.3138	-1.61896	0.913468	0.000160745	0.0355755
AC009315.1	14.7189	1.54599	0.842163	0.0001755	0.0356047
ZBTB20-AS5	37.6206	-1.27546	0.600466	0.000174246	0.0356047
KIRREL3	45.1436	-1.37873	0.675787	0.000176571	0.0356047
AC012404.1	52.4498	-1.25471	0.578303	0.000166285	0.0356047
GLRX	26.4624	-1.28641	0.673823	0.000230505	0.041832
AL137009.1	35.425	-1.33805	0.714127	0.000228296	0.041832
MAMDC2	8.47445	-1.55456	1.0331	0.000212614	0.041832
AL354733.3	8.10417	-1.51777	0.943346	0.000222578	0.041832
PLCG2	219.218	1.43302	0.807542	0.000225396	0.041832
ZRANB2-AS1	4.89616	-0.974584	1.32018	0.000261825	0.046151
C5orf17	22.9076	0.693025	1.21235	0.000266842	0.046151
IRS2	67.1461	0.979942	0.509685	0.000269562	0.046151
HECW1	14.6458	-1.44641	1.00191	0.000283098	0.0475709

## Sheet: Astro_s2_DGE
gene	baseMean	log2FoldChange	lfcSE	pvalue	padj
LUCAT1	115.78	-1.88406	0.27467	5.48312e-13	5.13932e-09
AQP4	432.925	1.23643	0.195314	7.83125e-11	3.67012e-07
AC092691.3	52.4723	-1.67929	0.299525	2.47559e-09	7.73457e-06
LRRC7	147.609	-1.84406	0.340537	4.7586e-09	8.35e-06
AC093110.1	22.5724	-2.37357	0.468511	5.50306e-09	8.35e-06
AC068587.4	123.281	-1.61688	0.295656	6.23599e-09	8.35e-06
PCDH9-AS2	260.887	-1.43038	0.253632	3.61349e-09	8.35e-06
AL138828.1	57.5213	-1.50596	0.277396	1.00442e-08	1.1768e-05
AL356737.2	104.521	-1.4825	0.27443	1.22687e-08	1.27772e-05
EYS	14.2769	-2.6594	0.611144	2.20671e-08	1.72362e-05
AL137009.1	74.4087	-1.65007	0.315932	2.18393e-08	1.72362e-05
ZFPM2-AS1	27.3342	-1.89543	0.37166	2.18479e-08	1.72362e-05
LINC01572	48.7371	-1.63828	0.317316	3.07757e-08	2.21893e-05
AC024145.1	46.7105	-2.09022	0.428792	3.68554e-08	2.46747e-05
ID3	15.9128	2.60889	0.655589	7.2993e-08	4.56109e-05
EIF1	54.658	1.58616	0.324234	1.36913e-07	8.02053e-05
GLIPR1L1	21.3729	-1.988	0.442091	2.74924e-07	0.00015158
HSPA8	33.9275	2.23042	0.527625	3.1662e-07	0.000164871
ITM2C	113.57	1.28396	0.265272	3.35095e-07	0.000165308
SPDYE1	14.2183	-2.03451	0.464002	3.71611e-07	0.000174156
H3F3A	28.4031	1.79679	0.399056	4.74601e-07	0.000193742
RBMS3-AS3	60.747	-1.61865	0.351216	4.75415e-07	0.000193742
AC009554.1	18.2763	-2.10386	0.494249	4.7169e-07	0.000193742
AC097537.1	37.2674	-1.87265	0.429516	6.86539e-07	0.000268122
KDM4A-AS1	11.7173	-2.09955	0.512962	8.44117e-07	0.000316477
NPNT	16.95	2.3562	0.771786	1.02356e-06	0.000355325
AL807761.4	10.4655	-2.25149	0.592967	9.96507e-07	0.000355325
AC093535.1	112.146	-1.36177	0.302103	1.29836e-06	0.000434626
SLC6A1-AS1	23.458	-2.29329	0.714574	1.79931e-06	0.000557666
GRID2	22.2255	-1.94071	0.481683	1.84431e-06	0.000557666
BCL2L14	41.4502	-1.63043	0.381261	1.84441e-06	0.000557666
RNF212B	10.711	-2.25614	0.688247	2.24866e-06	0.000658647
PLCG2	355.09	2.0346	0.529889	2.34022e-06	0.000664694
AC091885.2	32.1276	-1.53516	0.361018	2.53336e-06	0.000678433
OAZ1	19.6551	1.65625	0.396559	2.5193e-06	0.000678433
AP000462.1	105.027	-1.24028	0.283253	2.7232e-06	0.000689854
UBC	65.4977	1.45516	0.339914	2.69913e-06	0.000689854
TUBB2B	110.594	1.31162	0.305807	3.43659e-06	0.000825928
HSPA1B	31.0032	2.21513	0.713725	3.36103e-06	0.000825928
FAR2	12.6716	-2.12694	0.60915	3.52565e-06	0.000826148
KCNMA1-AS1	16.0829	-1.87494	0.48322	3.65603e-06	0.000830713
GPC5-AS2	73.4767	-1.30042	0.304335	3.72239e-06	0.000830713
VIM	87.8603	1.23149	0.288374	4.18758e-06	0.000912795
TMEM241	196.266	-1.38479	0.330142	4.2933e-06	0.000914571
SOX5-AS1	12.6861	-1.91197	0.508078	4.52542e-06	0.000942594
AC093879.1	71.5844	-1.34706	0.322675	4.94334e-06	0.00100726
AL354754.1	9.48803	-2.1009	0.628756	5.19422e-06	0.00103586
AC131571.1	62.2884	-1.29936	0.311902	5.53122e-06	0.00108009
AL390783.1	47.0725	-1.72492	0.450063	6.60111e-06	0.00123744
CD81	97.8693	1.44308	0.356643	6.47626e-06	0.00123744
RMST	58.5741	-1.63518	0.423428	7.65362e-06	0.00140662
CACNA1D	17.5795	-1.95691	0.571795	8.62128e-06	0.00150147
SLC7A2	51.7512	1.25547	0.308835	8.39896e-06	0.00150147
ACTG1	68.2027	1.3131	0.325825	8.65034e-06	0.00150147
AP001172.1	22.5554	-1.5519	0.401979	9.36336e-06	0.00159569
FABP7	17.7727	2.0202	0.643086	1.04165e-05	0.00174347
RBP2	8.95727	-1.98744	0.622158	1.13128e-05	0.00186025
AC008957.1	80.0463	-1.8865	0.555576	1.19479e-05	0.00193083
PCDH9-AS4	36.6771	-1.33054	0.341051	1.27243e-05	0.00198774
FP236383.3	69.7003	-1.06254	1.08099	1.26298e-05	0.00198774
AC004039.1	15.0124	-1.65814	0.45843	1.44328e-05	0.00214728
MAMDC2	15.9054	-1.66118	0.459544	1.43986e-05	0.00214728
AL160254.1	58.1146	-1.36573	0.355255	1.42757e-05	0.00214728
RGS17	21.3989	-1.87425	0.571882	1.57791e-05	0.0023109
STARD4-AS1	12.5201	-1.78663	0.526211	1.68877e-05	0.00243521
APOA1-AS	8.45947	-1.92994	0.625713	1.72665e-05	0.0024521
SPDYE21P	13.4513	-1.8078	0.54268	1.80158e-05	0.00252034
MFSD4B	104.871	-1.50864	0.414504	1.94074e-05	0.00267508
PAPPA	12.5933	-1.86166	0.586741	1.99604e-05	0.00271143
RAPH1	56.189	-1.27349	0.338703	2.11377e-05	0.00279974
TUSC7	14.475	-1.837	0.57699	2.15066e-05	0.00279974
HSP90AA1	252.339	1.82867	0.571232	2.14957e-05	0.00279974
OGFRL1	100.98	1.09819	0.292586	2.59833e-05	0.00333618
HSPA1A	115.382	1.64633	1.0263	2.68101e-05	0.00339582
AC012358.3	32.2826	-1.6184	0.477104	2.76836e-05	0.00341419
LINC02284	7.62485	-1.9147	0.812161	2.75289e-05	0.00341419
GNG12-AS1	107.963	-1.30676	0.360082	2.88842e-05	0.00347091
PNRC1	27.6079	1.26963	0.347766	2.87483e-05	0.00347091
CST3	393.786	1.27802	0.352255	3.01917e-05	0.00358211
UBB	36.4905	1.7035	0.529512	3.16484e-05	0.003708
MYRIP	34.9419	-1.48454	0.429961	3.28241e-05	0.00379828
AC034114.2	6.92689	-1.49487	1.05847	3.41308e-05	0.00390131
AC099788.1	10.7784	-1.83562	0.653064	3.71579e-05	0.00414621
RPS12	37.6871	1.27493	0.3588	3.68437e-05	0.00414621
PRNP	54.1844	1.09565	0.303487	3.83298e-05	0.00422665
IL7	47.023	-1.40176	0.406461	3.89856e-05	0.00424898
HSPE1	58.3218	1.83024	0.67428	4.20558e-05	0.0043279
AC104827.1	60.8222	-1.17384	0.331136	4.24802e-05	0.0043279
SGCZ	28.9597	-1.70469	0.552548	4.03811e-05	0.0043279
AC024257.1	10.9258	-1.84931	0.815696	4.15945e-05	0.0043279
CEMIP	27.6127	-1.50473	0.450745	4.10099e-05	0.0043279
MT-ND4L	15.6448	1.75579	0.593529	4.19567e-05	0.0043279
TMLHE-AS1	28.0772	-1.67399	0.543941	4.50275e-05	0.0045381
AP001011.1	24.6794	-1.40162	0.414446	4.56798e-05	0.00455486
TPT1	46.6347	1.41228	0.421525	4.81613e-05	0.00475174
PLEC	47.2731	1.14143	0.325917	4.8726e-05	0.00475738
ST13	39.5792	1.72706	0.593819	5.01352e-05	0.00484451
AC079385.1	166.683	-1.44441	0.443017	5.52968e-05	0.00528875
PPP1R9A	438.117	-1.00046	0.291719	6.26703e-05	0.00587409
STARD13-AS	32.9821	-1.36406	0.416753	6.24915e-05	0.00587409
AC090541.1	11.3172	-1.63615	0.557482	6.46375e-05	0.00593968
AC012409.2	25.7672	-1.6655	0.577581	6.40878e-05	0.00593968
ACTB	66.0947	1.29835	0.39463	6.68628e-05	0.00608452
TTN	27.9335	-1.30345	0.403677	7.59309e-05	0.0067781
PLCE1	48.6044	1.45952	0.471743	7.57239e-05	0.0067781
AL353626.1	9.75898	-1.64166	0.941839	7.83459e-05	0.00692142
HSPA5	31.0926	1.4436	0.467283	7.90133e-05	0.00692142
CDH12	29.4737	-1.53456	0.517189	8.08834e-05	0.00701963
SLC7A11-AS1	10.2334	-1.72002	0.697502	8.58921e-05	0.00706199
SRI	45.292	1.15803	0.354695	8.39448e-05	0.00706199
ASTN2-AS1	9.4303	-1.72681	0.702177	8.36661e-05	0.00706199
AL138760.1	8.71875	-1.70806	0.670847	8.45415e-05	0.00706199
EIF4G2	22.7968	1.33382	0.421942	8.36645e-05	0.00706199
AL109824.1	15.5363	-1.54645	0.529812	8.54507e-05	0.00706199
AC211433.1	27.7337	-1.2166	0.379684	9.01166e-05	0.0073449
PSAP	85.2909	1.03445	0.321278	0.000100803	0.00814502
P2RY12	20.6523	-1.60299	0.595729	0.000104167	0.00834492
AL139142.1	5.96112	-1.66587	0.869481	0.000105097	0.00834811
DNAJB4	18.1401	1.68013	0.835709	0.000108278	0.00850979
PTMS	13.2598	1.69308	0.754982	0.000108949	0.00850979
ANKRD30BL	9.79949	-1.66933	0.719551	0.000119008	0.00921873
SPDYE3	24.3083	-1.42957	0.500871	0.000126558	0.00972319
AC007193.2	40.0921	-1.29923	0.445712	0.000144681	0.0110252
ANGPT2	12.4072	-1.48203	0.551226	0.000147609	0.0111576
KCNB1	25.5598	-1.36492	0.483668	0.000152987	0.0114715
DBI	52.4983	1.38434	0.496775	0.000156731	0.0116556
AP001825.1	39.0767	-1.24907	0.429409	0.000157928	0.0116556
CNTN5	116.83	-1.48677	0.958121	0.000159656	0.0116911
SLC35E2B	16.3604	1.3111	0.462577	0.000164933	0.0118917
AC092574.2	13.1766	-1.56965	0.65048	0.000164694	0.0118917
AL442003.1	11.3732	-1.60403	0.71732	0.000167378	0.0119758
FKBP4	10.8069	1.564	0.887775	0.000169762	0.0120544
APOE	314.914	1.14463	0.390921	0.000172403	0.0121499
SPDYE5	12.385	-1.54061	0.633578	0.000178045	0.0123924
CLYBL	125.33	-0.962482	0.325145	0.000178488	0.0123924
ZFP36L1	69.1962	0.956704	0.323913	0.000181	0.0124744
LHFPL3	8.42175	-1.59332	0.741194	0.000183019	0.0125214
USP3-AS1	27.0844	-1.1843	0.41239	0.000184391	0.0125239
AC007389.3	7.01274	-1.55514	0.8754	0.000187465	0.0126356
GSTP1	12.9983	1.34999	0.496511	0.000188733	0.0126356
AL513166.1	47.2971	-0.987686	0.337435	0.000190355	0.0126539
CLSTN2	30.7867	-1.57687	0.804263	0.000199202	0.0131301
FRMD4A	134.689	-0.999351	0.344551	0.000200321	0.0131301
LUZP2	12.816	-1.5539	0.850431	0.000205202	0.0133567
CAMK2N1	26.3222	1.14714	0.408258	0.000216355	0.0139855
AL078459.1	52.3961	-1.11186	0.395915	0.000224499	0.0144125
PDXDC1	89.6852	-1.16464	0.422409	0.000234466	0.01495
AC009884.1	6.56391	-1.50772	0.86652	0.000246804	0.0156304
AC008771.1	59.7505	-1.08656	0.394738	0.000255211	0.0159797
SPDYE2	24.9975	-1.51582	0.706777	0.000255934	0.0159797
AC019155.2	7.10906	-1.51275	0.8435	0.000257435	0.0159797
KIAA0825	60.5953	-1.03203	0.374538	0.000263341	0.0162388
CCDC200	12.3288	-1.38957	0.950218	0.000273281	0.0167416
AC008067.1	25.1411	-1.07803	0.397393	0.000277193	0.016871
AC023051.1	29.2915	-1.22355	0.46764	0.000280064	0.0169358
AL513188.1	6.36683	-1.50874	0.781346	0.000284468	0.0169829
GRIA4	55.8594	-1.33955	0.539422	0.000283706	0.0169829
AC027018.1	27.4886	-1.23263	0.478872	0.000297328	0.0176383
ANKUB1	53.734	-1.01942	0.37894	0.000300723	0.0177275
RPS13	30.3392	1.28934	0.514634	0.000302761	0.0177361
AC011853.2	8.53576	-1.46986	0.830137	0.000327027	0.0190105
LRP4-AS1	51.5674	-1.21822	0.481749	0.000328572	0.0190105
PRDX1	42.8528	1.18053	0.465573	0.00034287	0.0197161
AL354771.1	27.5124	-1.28636	0.530832	0.000347207	0.0197235
ZNF213	14.1403	-1.36559	0.591585	0.000345174	0.0197235
MYL6	24.1292	1.12354	0.440524	0.000358262	0.0202288
RHBDL2	21.808	-1.23427	0.506748	0.000374162	0.0203896
AP001767.3	10.597	-1.40371	0.648034	0.000370556	0.0203896
AC012085.2	23.4341	-1.18039	0.474342	0.000372109	0.0203896
LINC02250	20.8684	-1.42218	0.676026	0.000372135	0.0203896
AC004158.1	36.7483	-0.991116	0.382664	0.000369162	0.0203896
AC022601.1	25.8786	-1.32961	0.571185	0.000366095	0.0203896
PEBP1	50.7213	1.02913	0.40107	0.000378338	0.0204981
GPC5-AS1	14.765	-1.34368	0.590433	0.000380974	0.0205222
CCT4	20.7123	1.35972	0.609049	0.000387456	0.0206917
AL162394.1	8.91756	-1.41206	0.676429	0.000390742	0.0206917
RPL12	25.5462	1.30248	0.559795	0.000389381	0.0206917
ENTPD1-AS1	201.823	-0.787641	0.309492	0.000393187	0.0207042
AL354733.3	19.1446	-1.20392	0.495263	0.000396192	0.0207458
HSP90AB1	68.9529	1.30229	0.569265	0.000412429	0.0214761
LINC02053	4.85596	-1.27144	0.959488	0.000415017	0.0214915
AP003464.1	13.5603	-1.3782	0.885234	0.000427601	0.0219011
CSTB	38.8055	1.25702	0.540293	0.000427221	0.0219011
DPP10-AS1	24.261	-1.38727	0.67513	0.000437016	0.0222579
XRRA1	61.24	-0.903061	0.359702	0.000439317	0.0222579
AC012254.1	7.30593	-1.39375	0.695833	0.000447269	0.022539
RHD	19.8205	-1.20751	0.516577	0.000459004	0.0230066
CSF1	13.247	1.34319	0.637129	0.000471861	0.0235253
LINC00498	26.566	-1.20501	0.523397	0.000487704	0.0240592
DYNLL1	74.4011	1.33067	0.630107	0.000486323	0.0240592
AC015923.1	10.1014	-1.34847	0.655039	0.000491105	0.0241001
CCDC181	9.21172	-1.36272	0.679869	0.00049582	0.0242048
KAZN	80.8818	-1.11297	0.472423	0.000510387	0.0244255
SQSTM1	55.7768	0.868726	0.357087	0.000510765	0.0244255
AL024508.1	12.1771	-1.32891	0.640631	0.000510573	0.0244255
AC016493.1	5.42367	-1.33185	0.893845	0.000506589	0.0244255
RPLP1	38.3191	0.973394	0.403421	0.000519647	0.0247241
AL672310.1	4.24067	-0.921619	0.980342	0.000525914	0.0248959
SOD3	9.93915	1.36745	0.721616	0.000530155	0.0249706
HSPB1	99.6746	1.28641	0.916307	0.000545849	0.0254539
MRVI1-AS1	19.4344	-1.27906	0.601651	0.000544506	0.0254539
AC079760.2	16.1997	-1.33889	0.680165	0.000553087	0.0256638
COPS9	47.8583	1.13789	0.499916	0.000565122	0.0258385
EPM2A	48.8605	-0.853976	0.358549	0.000563689	0.0258385
ZFHX2-AS1	17.8447	-1.12121	0.488476	0.000559956	0.0258385
GNPTAB	71.687	-0.856615	0.360647	0.000571208	0.02599
DOCK4-AS1	8.47242	-1.34897	0.729408	0.000582889	0.0263933
LINC02245	37.2306	-0.961068	0.409941	0.000593899	0.0267244
AC107021.1	32.1079	-1.13652	0.506856	0.000598755	0.0267244
HIST1H4C	15.5627	1.25919	0.601896	0.000596792	0.0267244
AC244517.11	22.0618	-1.27441	0.623119	0.000610916	0.0267575
ZFHX2	32.7771	-0.909658	0.388301	0.000606893	0.0267575
CRLF3	40.8404	-0.858086	0.366172	0.000608172	0.0267575
MTCP1	11.8013	-1.28162	0.630797	0.000609689	0.0267575
FAM107A	134.556	0.790281	0.339475	0.00061482	0.0268033
EEF1A1	45.9743	0.977869	0.423326	0.000627089	0.027086
CYP3A5	5.11359	-1.29156	0.883948	0.000629975	0.027086
AC022146.2	14.1509	-1.21784	0.574358	0.000627957	0.027086
DSCAM	27.0108	-1.27651	0.63778	0.000640521	0.0274137
NCKAP5-AS2	8.82849	-1.32212	0.723122	0.000651523	0.0276936
AL627171.2	11.5117	1.31456	0.704873	0.000652969	0.0276936
AP002518.2	6.55782	-1.12016	0.962775	0.0006612	0.0279163
AL589990.1	5.5475	-1.21863	0.92538	0.000674351	0.0282757
FAM85B	21.9566	-1.32114	0.789219	0.00067876	0.0282757
WDR88	7.80644	-1.29431	0.860709	0.000677198	0.0282757
ASIC2	12.0669	-1.29978	0.696892	0.000685941	0.0284483
AC113385.1	6.78037	-1.28464	0.866243	0.000693436	0.0286325
LINC00707	6.71418	-1.30982	0.806654	0.000704737	0.0287195
BBOX1-AS1	27.5975	-1.14689	0.537685	0.00070223	0.0287195
NUMB	175.221	-0.661059	0.299501	0.000704479	0.0287195
AL139807.1	12.6178	-1.26056	0.648969	0.000715234	0.0289726
SRP14	62.8542	1.11132	0.516487	0.00072022	0.0289726
AC011444.2	6.42945	-1.30717	0.756547	0.000720159	0.0289726
AC137494.1	28.37	-1.18964	0.579805	0.000733683	0.0293881
AP003025.1	38.3893	-1.00074	0.458241	0.000774594	0.0308948
SUMF1	126.86	-0.713774	0.326575	0.000784186	0.0309938
AC007384.1	15.2674	-1.13071	0.544351	0.000786997	0.0309938
RPS28	23.3875	1.08877	0.513481	0.000782628	0.0309938
AC072022.1	13.0088	-1.19371	0.91158	0.000812077	0.0316128
TH2LCRR	9.3498	-1.2367	0.657029	0.000815398	0.0316128
MT3	313.082	1.16971	0.58334	0.000816206	0.0316128
AL022323.4	17.6424	-1.14737	0.56377	0.000815207	0.0316128
RPL5	35.1682	0.85565	0.391071	0.000824164	0.0316594
ZNF814	20.777	-1.06867	0.507321	0.000822661	0.0316594
POT1-AS1	109.914	-0.89222	0.41091	0.000845041	0.0323183
AC005871.2	6.89685	-1.15899	0.923861	0.000848213	0.0323183
AL358154.1	9.28017	-1.26479	0.748149	0.000861604	0.0326956
SLC16A1-AS1	38.0269	-0.873744	0.405303	0.000874814	0.033063
AC009501.3	11.8051	-1.23323	0.680417	0.000883796	0.0331353
ZSCAN5A	38.8837	-0.851136	0.395248	0.000881931	0.0331353
AC068725.1	12.1972	-1.18742	0.625102	0.000905672	0.0338202
AP003025.2	44.2095	-0.863866	0.404423	0.00091059	0.0338689
HNRNPDL	104.935	0.815413	0.382612	0.00092148	0.0340041
SERF2	23.1133	0.990678	0.473641	0.000920447	0.0340041
AC012404.1	129.564	-0.853762	0.401928	0.000933391	0.0343085
STPG2-AS1	5.58164	-1.19127	0.886679	0.000937481	0.0343242
CEACAM1	8.3732	-1.2337	0.712227	0.000942711	0.0343814
DEK	27.2162	0.98105	0.474254	0.000967167	0.0351367
HDHD3	28.547	1.0311	0.509044	0.000987789	0.0357473
AL391117.1	7.72359	-1.12849	0.916761	0.000992261	0.035771
AC010974.2	17.1748	-1.16458	0.626156	0.00100431	0.0360666
ATP5F1D	17.4322	1.15699	0.618987	0.00100979	0.0361249
AC008957.2	315.161	-1.20553	0.691983	0.00102319	0.036327
RPL13	35.4615	0.797251	0.383622	0.00102268	0.036327
ABCE1	15.3747	1.07558	0.549926	0.00103987	0.03678
AC026704.1	8.41465	-1.20977	0.727029	0.00106745	0.0370564
CLU	940.455	0.830107	0.402439	0.00105575	0.0370564
RPL30	41.1018	1.13856	0.612182	0.00106459	0.0370564
CHORDC1	34.6843	1.20728	0.827989	0.00105776	0.0370564
ATAD5	11.5514	-1.21593	0.749279	0.00106283	0.0370564
LINC00624	12.8201	-1.19775	0.699346	0.00107406	0.0371483
FLNA	17.827	1.12701	0.605032	0.00108665	0.0374456
OVOL2	9.622	-1.17501	0.672179	0.00111187	0.0381741
NDUFA1	20.5426	1.20027	0.746947	0.00113371	0.0387818
RPL34	28.3195	1.07213	0.566357	0.00115272	0.0392888
HSD17B12	26.1235	0.967832	0.490439	0.00115868	0.0393489
S1PR1	13.1973	1.09807	0.598127	0.00119608	0.0396833
AC211486.5	6.64697	-1.11649	0.889779	0.00122184	0.0396833
AL157392.3	17.2719	-1.0332	0.53889	0.00117853	0.0396833
AL450384.2	34.0996	-0.873249	0.439634	0.00121046	0.0396833
AC026894.1	10.4058	-1.19057	0.744414	0.00117872	0.0396833
C2CD5	64.0684	-0.798591	0.401416	0.00122356	0.0396833
AC124312.5	5.43101	-0.936723	0.940898	0.00121346	0.0396833
AC040168.1	37.4737	-0.856943	0.430446	0.00120777	0.0396833
RPL19	19.1805	0.955755	0.490181	0.00122215	0.0396833
CALR	21.5145	1.02069	0.533823	0.00120952	0.0396833
RPL18A	12.2906	1.16015	0.854591	0.00119796	0.0396833
FTL	188.495	0.767593	0.383631	0.00119145	0.0396833
RPL3	14.941	1.05517	0.557861	0.00118808	0.0396833
AL035427.1	7.04635	-1.16225	0.829268	0.00126708	0.0409528
VAC14	20.702	-1.12609	0.650606	0.00128789	0.0414825
CRYAB	100.099	1.07375	0.904447	0.00129536	0.0415803
ERAP1	15.4545	-1.08911	0.610433	0.00130853	0.0417173
TUBB2A	35.0433	0.983011	0.518622	0.00130489	0.0417173
AC105052.4	56.8554	-0.941287	0.934759	0.00132035	0.0419512
GABBR2	10.3356	-1.1323	0.672208	0.00133317	0.0420735
GAPDH	90.9226	0.799541	0.410371	0.00132923	0.0420735
EFCAB13	23.8519	-0.999692	0.538206	0.00136167	0.0428287
LINC02060	47.7988	-0.852037	0.445427	0.00140663	0.0440948
AC004594.1	14.6784	-1.0487	0.589468	0.00142521	0.0444453
AC123768.3	12.9059	-1.14095	0.803283	0.00143678	0.0444453
AC007495.1	7.40234	-1.1457	0.76972	0.00143469	0.0444453
RPS16	11.5677	1.05186	0.593666	0.00143214	0.0444453
IL17RB	34.9549	0.941747	0.506934	0.00145832	0.0449632
AC004083.1	6.79888	-1.10213	0.860869	0.00146428	0.0449991
ZRANB2-AS1	7.11375	-0.831887	0.925764	0.00148226	0.0451305
AP000857.2	9.49466	-1.13117	0.721791	0.00147503	0.0451305
RPS26	11.7613	1.13583	0.746884	0.001483	0.0451305
RBMS3-AS2	26.6178	-0.830274	0.442259	0.00152054	0.0461229
GALNT17	23.5255	-1.12399	0.808793	0.00152752	0.0461852
GABRG1	94.6935	0.819338	0.437787	0.00154379	0.0464945
AC009060.1	7.24658	-1.12707	0.773781	0.00154767	0.0464945
DLEU1	43.6556	-0.859986	0.463697	0.00156662	0.0466157
AC007114.2	10.4578	-1.06843	0.633713	0.00155763	0.0466157
AC016590.1	18.0718	-0.963439	0.534435	0.00156454	0.0466157
AC034228.3	10.5626	-1.07397	0.866638	0.0015866	0.0470608
AC024588.1	11.2844	-1.0592	0.64241	0.00166644	0.0492731
CTSD	20.019	0.974409	0.557668	0.00169029	0.049665
LGALS1	7.99609	1.10384	0.744852	0.001689	0.049665
SEC11C	30.0667	0.79737	0.436979	0.00170594	0.0499679

## Sheet: Astro_s3_DGE
gene	baseMean	log2FoldChange	lfcSE	pvalue	padj
FRMD4A	81.6852	-1.91313	0.461057	1.20027e-06	0.008115
LRRC7	44.7427	-1.60238	0.420734	5.1984e-06	0.0117155
ST6GAL1	97.2773	1.59908	0.417711	5.03099e-06	0.0117155
DPP10-AS1	22.0324	-1.70521	0.541984	1.218e-05	0.0164698
LINC00662	28.7499	1.50701	0.435209	1.1374e-05	0.0164698
PNRC1	21.2844	1.61189	0.58619	2.46199e-05	0.0237793
AL138828.1	15.9163	-1.64776	0.610027	2.3795e-05	0.0237793
ZBTB20-AS5	18.3544	-1.29616	0.509284	5.59972e-05	0.0359093
LINC02251	32.8663	1.38367	0.569087	5.62644e-05	0.0359093
SHISA6	58.3097	-1.42944	0.615858	5.84237e-05	0.0359093
FP236383.3	129.185	-0.192859	0.608342	5.54392e-05	0.0359093
AC068587.4	135.172	-1.32082	0.657756	0.000100357	0.0484652
SGCZ	11.9039	-1.42016	0.772097	9.00654e-05	0.0484652
FOXG1	65.2786	-0.860812	0.362395	9.50447e-05	0.0484652
CAP2	31.956	1.37753	0.853991	0.000109535	0.0493709

## Sheet: Micro_DGE
gene	baseMean	log2FoldChange	lfcSE	pvalue	padj
LINC02742	105.205	-2.00717	0.370868	6.11768e-09	1.79493e-05
AC024145.1	38.7588	-1.83354	0.332033	4.95345e-09	1.79493e-05
SYNE2	20.2598	-2.60683	0.507564	3.96206e-09	1.79493e-05
OPRM1	80.8826	-2.31494	0.449017	1.00328e-08	2.20771e-05
AC007666.2	12.2772	-2.72686	0.590158	2.018e-08	3.55249e-05
PLEKHA7	35.3254	-2.47599	0.544986	8.48254e-08	0.000124439
SPDYE3	10.9304	-2.56069	0.653608	3.34212e-07	0.000420248
AC023051.1	39.7492	-1.65289	0.348923	3.98518e-07	0.000438469
FP700111.1	25.7618	-2.4667	0.638429	6.12474e-07	0.000454038
SAMD3	11.1735	-2.47727	0.645896	6.12228e-07	0.000454038
AC053513.1	34.8077	-2.04711	0.460016	5.22402e-07	0.000454038
AP005131.1	24.6339	-2.17471	0.506199	6.19002e-07	0.000454038
CCDC88C	11.1569	-2.37588	0.622144	1.0386e-06	0.000703212
IL3RA	20.4574	-1.72299	0.392892	1.4753e-06	0.00092754
AC010149.1	8.63113	-2.28746	0.604309	1.63846e-06	0.000961449
AC009554.1	23.7	-1.81132	0.424683	1.86736e-06	0.00102728
AL136171.2	35.1157	-1.67592	0.390213	2.25461e-06	0.00116736
MED12L	72.7565	-1.89178	0.464825	2.86708e-06	0.00122267
BAIAP2L1	11.2146	-2.37764	0.797381	2.50139e-06	0.00122267
ASAH1	108.922	1.29279	0.292475	2.71795e-06	0.00122267
DLEU7	121.944	-2.06237	0.530449	2.91707e-06	0.00122267
AC090579.1	63.6322	-1.3754	0.315941	3.08843e-06	0.00123565
RASGRP1	11.5354	-2.09272	0.570589	4.34371e-06	0.00166232
AL157392.2	30.738	-1.71097	0.429311	5.54156e-06	0.00203237
AP001021.3	27.9825	-1.53067	0.385019	7.99827e-06	0.00281603
DIAPH2-AS1	35.8898	-1.48012	0.373824	9.08074e-06	0.00307418
PLA2G7	29.4799	1.41628	0.367477	1.3173e-05	0.00429441
PRKCQ	23.7195	-1.81635	0.541803	1.7839e-05	0.0056078
FMO5	13.7895	-1.53671	0.434695	2.258e-05	0.00685342
AC027018.1	21.7072	-1.53205	0.435535	2.35864e-05	0.00692025
SLC4A4	16.0245	-1.95688	0.70631	2.53522e-05	0.00716678
ITK	9.28432	-1.97311	0.757557	2.68693e-05	0.00716678
AC068587.4	129.387	-0.928071	0.247818	2.65522e-05	0.00716678
AL157938.2	17.4145	-1.63426	0.493415	2.8948e-05	0.00749412
AC002463.1	30.0597	-1.11439	0.315863	3.80201e-05	0.0093051
DENND2A	11.839	-1.71227	0.562911	3.80577e-05	0.0093051
AC116362.1	11.3975	-1.86783	0.725823	4.19567e-05	0.00971849
AC007336.1	9.91864	1.90451	0.842655	4.09622e-05	0.00971849
AL138733.1	11.4578	-1.61543	0.527882	4.57946e-05	0.0103355
EDNRB-AS1	18.8902	-1.57385	0.510291	4.78404e-05	0.0104867
FP236383.3	227.672	-0.683044	1.04537	4.88476e-05	0.0104867
AC016745.1	18.5066	-1.5417	1.15283	5.09297e-05	0.0106734
KCNMB2	27.5589	-1.55603	0.514638	5.44611e-05	0.01086
C12orf40	14.908	-1.45841	0.468216	5.55215e-05	0.01086
AC007216.4	18.5732	-1.34674	0.416745	5.31173e-05	0.01086
RORA	116.94	-1.7838	0.711133	5.95319e-05	0.0113913
MEF2C-AS2	32.4328	-1.58323	0.55435	6.63699e-05	0.0124295
AC023424.3	29.2938	-1.22629	0.388958	6.96065e-05	0.0127641
AC044781.1	86.5027	-1.35482	0.446052	7.31217e-05	0.0130657
LINC01572	30.0845	-1.42078	0.478234	7.42201e-05	0.0130657
AC123768.3	12.1852	-1.75423	0.774423	7.86619e-05	0.0135761
SOX5	94.8001	-1.06305	0.357768	0.000106782	0.0177339
MTCP1	9.69302	-1.62268	0.674301	0.000106211	0.0177339
AC079793.1	79.2621	-1.10865	0.377124	0.000109276	0.017812
AL161457.2	12.0214	-1.54065	0.612737	0.000114327	0.0179698
RAB11A	90.3328	-0.902208	0.304245	0.000114082	0.0179698
SPDYE2	14.2593	-1.63689	0.73582	0.000120499	0.0186076
HNRNPA3	106.329	0.778785	0.268606	0.000126244	0.0191587
ENO4	34.0572	-1.31619	0.488677	0.000130931	0.0195332
NXPH1	17.7603	-1.61358	0.93804	0.000139964	0.0205327
ARMC9	14.2971	-1.29983	0.502933	0.000156743	0.0226172
MECOM	10.8556	-0.999018	1.12771	0.000168513	0.023622
RPL39	31.3689	1.52814	0.698376	0.000169074	0.023622
CXCL16	17.2797	1.31347	0.524023	0.00017201	0.0236567
HS3ST1	13.5984	-1.26133	0.499636	0.000179289	0.0237592
PLCXD3	32.7213	-1.30183	0.524485	0.000180853	0.0237592
EGLN3	9.74948	-1.50763	0.68452	0.000175478	0.0237592
ARSG	21.8086	-1.12486	0.434039	0.000185788	0.0240487
MDFIC	14.3866	-1.54771	0.804229	0.0001933	0.0246584
CD2	8.38137	-1.35955	1.06761	0.000220929	0.025126
GALNTL6	60.9721	-1.51202	0.931641	0.000213834	0.025126
SGCD	41.7051	-1.51866	0.830255	0.000220709	0.025126
AC120193.1	222.199	-1.22444	0.509447	0.000222657	0.025126
AC022973.4	12.2761	-1.26776	0.534988	0.000221377	0.025126
KCNQ1OT1	69.7681	-1.23053	0.502443	0.000207152	0.025126
MYH11	8.95697	-1.43092	0.656306	0.000213992	0.025126
AC008761.1	11.5205	-1.44528	0.666107	0.000209881	0.025126
AL109824.1	13.3061	-1.30436	0.549819	0.000209793	0.025126
AC008957.2	70.2292	-1.26795	0.540941	0.000229341	0.0255527
DOCK4-AS1	13.6881	-1.39792	0.648862	0.000235898	0.0259547
ZNF814	13.6511	-1.31015	0.579984	0.000242097	0.0263078
AC105052.4	71.477	-1.376	1.03325	0.000256265	0.0275079
GPC5	40.4543	-1.43061	0.814984	0.000305105	0.0323543
LITAF	54.153	1.00759	0.437108	0.000308767	0.0323543
AC012358.3	18.8057	-1.2669	0.603319	0.000318209	0.0329515
EEF1A1	139.142	0.898667	0.390165	0.00032214	0.0329706
PTPRN2	76.6756	-1.16436	0.550886	0.000358752	0.0362958
RBMS3	59.1703	-1.30543	0.702346	0.000393811	0.0381119
P2RY14	10.523	-1.34396	0.766092	0.000394022	0.0381119
GNAL	11.3626	-1.33681	0.747127	0.000390681	0.0381119
TMLHE-AS1	36.9531	-1.26554	0.654222	0.000391406	0.0381119
IPO9-AS1	15.4826	-1.27027	0.664756	0.000398874	0.0381618
ADAMTS19	20.1907	-1.34986	0.833346	0.000414051	0.0391879
TC2N	12.6095	-1.25446	1.01133	0.000426168	0.0399057
AL157392.3	35.0458	-0.882289	0.432578	0.000488254	0.045238
AC010997.3	6.78145	-1.02071	1.06515	0.000495115	0.0453959
OBI1-AS1	12.9276	-1.26083	0.95189	0.00051051	0.0463248
FGL2	27.6626	1.04627	0.544525	0.000533483	0.0479155
AMZ1	8.59445	-1.2735	0.833607	0.000541903	0.0481801
CASC15	14.2388	-1.10571	0.594815	0.000547736	0.0482117

## Sheet: Micro_markers
gene	p_val	avg_log2FC	pct.1	pct.2	p_val_adj	cluster
PLXDC2	2.9888130979846e-49	0.287273	0.998	0.865	1.09393548199334e-44	0
LRMDA	4.03545233243814e-45	0.307983	0.998	0.832	1.47701590819568e-40	0
SIPA1L2	1.03484017075678e-41	0.499446	0.869	0.459	3.7876185089869e-37	0
ITPR2	3.60532907130617e-41	0.351133	0.998	0.786	1.31958649338877e-36	0
ALPK1	1.95056630072219e-40	0.482989	0.891	0.485	7.1392677172733e-36	0
AC012150	2.11691225039467e-40	0.464034	0.672	0.272	7.74811052766955e-36	0
CHST11	3.39711949063067e-40	0.356764	1	0.782	1.24337970476573e-35	0
ABCC4	3.45024233588946e-40	0.472683	0.942	0.57	1.2628231973589e-35	0
AL357522	8.57949760686858e-40	0.498161	0.784	0.383	3.14018191908997e-35	0
MGAT4A	1.06087886201462e-39	0.426292	0.983	0.673	3.8829227228597e-35	0
SH3RF3	4.68719130784691e-38	0.451379	0.966	0.638	1.71555889058505e-33	0
CYFIP1	5.0780725056969e-38	0.451514	0.946	0.6	1.85862531781012e-33	0
JAZF1	5.12190059378481e-38	0.447636	0.955	0.622	1.87466683633118e-33	0
ANOS1	5.15228336243013e-38	0.461379	0.732	0.337	1.88578723348305e-33	0
KCNQ3	9.25858025561781e-38	0.438314	0.966	0.675	3.38873295935868e-33	0
IPCEF1	1.23990330340037e-37	0.504361	0.884	0.495	4.53817008077568e-33	0
LHFPL2	1.50292132615612e-37	0.488725	0.949	0.559	5.50084234586403e-33	0
RASSF8	1.22536947864736e-36	0.499955	0.803	0.409	4.4849748287972e-32	0
RUBCNL	1.2529741546479e-36	0.451289	0.764	0.371	4.58601070342676e-32	0
DOCK8	1.39962021970809e-36	0.358917	0.994	0.764	5.1227499661536e-32	0
MYOF	1.53660687390019e-36	0.413618	0.709	0.316	5.62413481916209e-32	0
AC025569	3.75768252912281e-36	0.447748	0.595	0.238	1.37534938248424e-31	0
RASGEF1C	8.45077970891762e-36	0.478086	0.837	0.443	3.09306988126094e-31	0
LRCH1	8.59395975726981e-36	0.443153	0.936	0.551	3.14547521075832e-31	0
EPB41L2	1.9453838828148e-35	0.370951	0.994	0.745	7.12029954949044e-31	0
PALD1	2.04169191718818e-35	0.458999	0.957	0.57	7.47279658610044e-31	0
SRGAP2B	2.36887279106804e-35	0.449951	0.949	0.566	8.67031130258812e-31	0
USP6NL	2.59283133357322e-35	0.447183	0.818	0.421	9.49002196401135e-31	0
NCK2	5.85335474423007e-35	0.444955	0.951	0.584	2.14238636993565e-30	0
DENND3	6.42500843971833e-35	0.422273	0.972	0.656	2.35161733902131e-30	0
HDAC9	9.91178121491260e-35	0.478332	0.882	0.518	3.62781104247016e-30	0
NAV3	1.93355993639918e-34	0.394935	0.946	0.697	7.07702272321463e-30	0
ST6GAL1	2.59907083264445e-34	0.370665	0.994	0.754	9.51285915456194e-30	0
PRKCA	5.71785715983655e-34	0.437672	0.942	0.608	2.09279289907177e-29	0
P2RY12	7.95032077944428e-34	0.462959	0.818	0.41	2.9098969084844e-29	0
GNG7	2.52491285185672e-33	0.427229	0.869	0.457	9.24143352908079e-29	0
TGFBR1	2.65429442323867e-33	0.458802	0.889	0.502	9.71498301849584e-29	0
FRMD4A	2.9352263191534e-33	0.268175	0.998	0.865	1.07432218507334e-28	0
HIVEP3	5.711605285333e-33	0.448845	0.88	0.5	2.09050465048473e-28	0
ARHGAP12	6.54830154161114e-33	0.421645	0.91	0.527	2.39674384724509e-28	0
DIAPH2	7.33198583979401e-33	0.388415	0.966	0.678	2.68358013722301e-28	0
TBC1D22A	8.19082135902112e-33	0.39631	0.985	0.663	2.99792252561532e-28	0
TLN2	9.48448068052354e-33	0.435154	0.929	0.543	3.47141477387842e-28	0
ZFHX3	1.02306049637182e-32	0.410912	0.976	0.643	3.74450372277049e-28	0
SRGAP2C	1.05267463668266e-32	0.423144	0.878	0.485	3.85289443772221e-28	0
ABR	2.77746416985506e-32	0.362777	0.987	0.732	1.01657966080865e-27	0
SYNDIG1	6.46168598776566e-32	0.452324	0.912	0.59	2.36504168838211e-27	0
SUSD6	7.66979310886785e-32	0.421241	0.906	0.509	2.80722097577672e-27	0
MAML3	1.07383681023346e-31	0.392313	0.976	0.683	3.9303501091355e-27	0
PLA2G4A	1.23899796672182e-31	0.398984	0.764	0.371	4.53485645799853e-27	0
ATP8B4	1.32675590292838e-31	0.417859	0.974	0.631	4.85605928030815e-27	0
MTHFD1L	1.50006857090651e-31	0.426785	0.921	0.534	5.49040097637493e-27	0
LINC02232	1.76662041546741e-31	0.450868	0.861	0.491	6.46600738265226e-27	0
ZNF124	1.78956345745951e-31	0.38433	0.608	0.262	6.54998121064756e-27	0
FAM149A	3.03090178527407e-31	0.428536	0.831	0.455	1.10934036242816e-26	0
TBC1D2B	3.27345201451526e-31	0.395754	0.777	0.401	1.19811617183273e-26	0
MEF2A	4.8797606702409e-31	0.295577	1	0.822	1.78604120291487e-26	0
SRGAP2	5.12369749663796e-31	0.344262	0.996	0.76	1.87532452074446e-26	0
TBC1D1	6.69780350535063e-31	0.407288	0.814	0.432	2.45146306099338e-26	0
RTTN	6.87034594946524e-31	0.45047	0.677	0.32	2.51461532096377e-26	0
DOCK4	7.59065759482586e-31	0.28535	0.998	0.834	2.77825658628221e-26	0
MCF2L	1.17523631982102e-30	0.404172	0.867	0.469	4.30148245417692e-26	0
WDR70	1.57622015904689e-30	0.412727	0.869	0.491	5.76912340412751e-26	0
FAM102B	1.80195726082893e-30	0.383181	0.664	0.307	6.59534377035997e-26	0
BMP2K	1.827763941172e-30	0.371294	0.981	0.706	6.68979880108364e-26	0
SDK1	1.94567072260256e-30	0.458194	0.831	0.455	7.12134941179765e-26	0
PIK3AP1	2.0622761933354e-30	0.417016	0.846	0.47	7.54813709522691e-26	0
MAML2	2.12799400903863e-30	0.372596	0.996	0.723	7.78867087248227e-26	0
RREB1	2.61479876273029e-30	0.408884	0.788	0.421	9.57042495146915e-26	0
KCNK13	3.59504806705582e-30	0.411908	0.649	0.294	1.3158235430231e-25	0
SPRED1	4.13081584770646e-30	0.428817	0.865	0.469	1.51191990841904e-25	0
DISC1	4.73486458754143e-30	0.366335	0.987	0.718	1.73300778768604e-25	0
PHC2	5.94825551773855e-30	0.405296	0.846	0.461	2.17712100204749e-25	0
ARHGAP25	6.91448493860663e-30	0.417108	0.861	0.495	2.53077063237941e-25	0
GASK1B	8.35082189055274e-30	0.320768	0.428	0.147	3.05648432016121e-25	0
HS3ST4	1.06655947413119e-29	0.447067	0.846	0.502	3.90371433126755e-25	0
ST3GAL6	1.38277412560986e-29	0.386941	0.717	0.358	5.06109157714464e-25	0
TNS3	1.46788232883361e-29	0.403297	0.914	0.539	5.37259611176388e-25	0
FMNL3	1.67616084025751e-29	0.394505	0.852	0.472	6.13491629142652e-25	0
LRRK1	2.01425175643745e-29	0.426264	0.865	0.478	7.37236285373672e-25	0
KBTBD12	2.07813189547969e-29	0.371702	0.567	0.236	7.60617055064521e-25	0
ARHGAP24	2.64265836102772e-29	0.356399	0.987	0.747	9.67239386719756e-25	0
XACT	2.9032588329402e-29	0.503284	0.385	0.127	1.06262176544444e-24	0
PARP9	3.49500713252221e-29	0.353288	0.587	0.256	1.27920756057445e-24	0
APBB1IP	3.93706770735369e-29	0.32578	0.994	0.773	1.44100615156852e-24	0
LPCAT2	4.48359007479974e-29	0.407233	0.938	0.553	1.64103880327745e-24	0
ZNRF2	5.75421949550127e-29	0.395285	0.749	0.399	2.10610187754842e-24	0
SSH1	5.90567058921065e-29	0.381621	0.814	0.418	2.16153449235699e-24	0
ADAM28	7.81944327479724e-29	0.379547	0.981	0.691	2.86199443300854e-24	0
MLXIPL	1.21691448751388e-28	0.318528	0.512	0.206	4.45402871574956e-24	0
LYN	1.49982680048098e-28	0.398932	0.936	0.594	5.48951607244044e-24	0
TLR1	1.85347703643995e-28	0.352692	0.747	0.355	6.78391130107386e-24	0
ARHGAP31	2.30386508254951e-28	0.397443	0.649	0.311	8.43237658863945e-24	0
LDLRAD4	2.84987744388463e-28	0.326588	0.996	0.777	1.04308364323621e-23	0
RUNX2	7.00646184114573e-28	0.41253	0.863	0.492	2.56443509847775e-23	0
TLR10	7.03227663781029e-28	0.291634	0.443	0.159	2.57388357220494e-23	0
FAM49B	7.0797302627617e-28	0.312917	0.981	0.76	2.59125207347341e-23	0
TAB2	7.1317960637914e-28	0.394791	0.914	0.557	2.61030867730829e-23	0
PGM5	8.02580187106288e-28	0.344828	0.602	0.269	2.93752374282773e-23	0
BLNK	9.24847653993291e-28	0.408623	0.872	0.489	3.38503489838084e-23	0
WDFY4	9.32415281593225e-28	0.385294	0.869	0.483	3.41273317215936e-23	0
GNB4	1.23332880668609e-27	0.385087	0.812	0.433	4.51410676535174e-23	0
FOXN3	1.73245929274997e-27	0.332423	0.987	0.75	6.34097425739417e-23	0
SOCS6	1.86618430149635e-27	0.385501	0.739	0.378	6.83042116190678e-23	0
B3GNT5	1.92485987538481e-27	0.361506	0.636	0.3	7.04517962989594e-23	0
NUDCD3	1.95453630163947e-27	0.314472	0.559	0.238	7.15379831763064e-23	0
STX18	2.58314947905316e-27	0.323736	0.531	0.219	9.45458540828246e-23	0
EML4	2.84039194239912e-27	0.387065	0.831	0.484	1.0396118548375e-22	0
INPP5D	3.34053570898046e-27	0.357216	0.983	0.696	1.22266947484394e-22	0
LRMP	3.68079695733317e-27	0.37963	0.777	0.398	1.34720849435351e-22	0
WDFY2	5.16557159213226e-27	0.379201	0.833	0.453	1.89065085843633e-22	0
APMAP	6.06518499005712e-27	0.331277	0.625	0.292	2.21991835821081e-22	0
BACH1	6.73192531633636e-27	0.400102	0.878	0.548	2.46395198503227e-22	0
TGFBR2	6.77366309734841e-27	0.381006	0.889	0.521	2.47922843026049e-22	0
LAT2	7.31364661134225e-27	0.33744	0.707	0.334	2.67686779621738e-22	0
TIAM1	1.08615170896111e-26	0.383448	0.824	0.439	3.97542386996856e-22	0
SLC7A6	1.11635712706554e-26	0.317209	0.574	0.255	4.08597872077258e-22	0
BHLHE41	1.21976118238463e-26	0.393497	0.807	0.426	4.464447903646e-22	0
FOXP2	1.34491510204614e-26	0.426426	0.916	0.546	4.92252376499909e-22	0
AL139351	1.61040556537187e-26	0.313693	0.296	0.079	5.89424540981758e-22	0
JAK2	1.63134702982535e-26	0.379204	0.852	0.496	5.97089326386378e-22	0
CDYL	1.6639043927007e-26	0.369684	0.79	0.417	6.09005646772381e-22	0
PIK3CD	1.78205930601805e-26	0.34189	0.623	0.294	6.52251526595665e-22	0
SH3KBP1	1.96911234380952e-26	0.377678	0.923	0.569	7.20714808957723e-22	0
PAG1	2.3637323348101e-26	0.398801	0.946	0.573	8.65149671863846e-22	0
PTPRJ	2.38864667096637e-26	0.378236	0.936	0.626	8.74268568040402e-22	0
KCNIP1	2.69463662007182e-26	0.427228	0.752	0.4	9.86263949312489e-22	0
PACSIN2	2.80398035453333e-26	0.368029	0.782	0.432	1.02628484956274e-21	0
SETBP1	3.12276917734125e-26	0.388566	0.627	0.299	1.14296474659867e-21	0
IKZF1	3.36689865079012e-26	0.386523	0.895	0.548	1.23231857517569e-21	0
SPNS2	3.46299411777404e-26	0.310994	0.505	0.207	1.26749047704648e-21	0
ZNF710	4.05161158078874e-26	0.370044	0.844	0.459	1.48293035468449e-21	0
PTPRE	6.01636346093498e-26	0.393912	0.946	0.608	2.20204919033681e-21	0
SAMHD1	8.05740204730275e-26	0.348375	0.775	0.392	2.94908972333328e-21	0
STAMBPL1	8.52070874509273e-26	0.340098	0.574	0.265	3.11866460779139e-21	0
RIN3	9.47491269327165e-26	0.373294	0.949	0.599	3.46791279486436e-21	0
ITGA9	1.02047061872391e-25	0.373352	0.728	0.391	3.73502451159138e-21	0
SH3TC1	1.14950049489505e-25	0.3264	0.679	0.321	4.20728676136536e-21	0
VOPP1	1.23334498066557e-25	0.363372	0.786	0.42	4.51416596373407e-21	0
TMEM156	1.38125342421122e-25	0.374986	0.698	0.357	5.0555256579555e-21	0
KLHL5	1.68756477522389e-25	0.36595	0.788	0.427	6.17665583379697e-21	0
ENTPD1	1.8279882298044e-25	0.379141	0.869	0.504	6.69061971990708e-21	0
KCNQ1	2.11673459417872e-25	0.351835	0.66	0.328	7.74746028815353e-21	0
NFATC2	2.39919200410906e-25	0.383924	0.844	0.496	8.78128265423959e-21	0
PACS2	2.85718282392407e-25	0.302073	0.58	0.251	1.04575748538445e-20	0
LPP	2.87446689407558e-25	0.364823	0.946	0.64	1.0520836279006e-20	0
CAPZB	3.43787885127139e-25	0.366534	0.934	0.595	1.25829803835384e-20	0
RYR1	3.45197542069036e-25	0.353639	0.773	0.41	1.26345752372688e-20	0
WASHC4	3.80104239109943e-25	0.351281	0.801	0.431	1.3912195255663e-20	0
CTNND1	3.96793095160751e-25	0.380093	0.857	0.494	1.45230240759786e-20	0
NCKAP1L	3.99848099082378e-25	0.356573	0.827	0.449	1.46348402745141e-20	0
ZNF148	4.25874141547222e-25	0.354905	0.846	0.468	1.55874194547699e-20	0
MIR646HG	4.94078953331665e-25	0.399669	0.762	0.435	1.80837837708923e-20	0
ANKS1A	5.02392558642372e-25	0.363513	0.923	0.615	1.83880700388694e-20	0
WWP2	5.84249803474326e-25	0.30822	0.582	0.262	2.13841270569638e-20	0
CPED1	6.38143269139702e-25	0.389272	0.824	0.48	2.33566817937822e-20	0
ITGAM	6.61690912171604e-25	0.317137	0.606	0.285	2.42185490763929e-20	0
POU2F2	6.8795811110805e-25	0.356709	0.809	0.444	2.51799548246657e-20	0
SPATA13	7.109235715882e-25	0.370923	0.854	0.481	2.60205136436997e-20	0
SLC2A5	7.39012172867015e-25	0.368979	0.816	0.427	2.70485845391056e-20	0
EPS8	7.85706960717041e-25	0.373721	0.707	0.362	2.87576604692044e-20	0
TSPAN14	8.00281565447403e-25	0.351396	0.777	0.42	2.92911055769404e-20	0
TRPM2	9.38772181519997e-25	0.361492	0.773	0.426	3.43600006158134e-20	0
SKAP2	9.87066637250204e-25	0.377048	0.912	0.58	3.61276259899947e-20	0
FAM168A	1.4875955216689e-24	0.372874	0.833	0.492	5.44474836886033e-20	0
MRC2	1.62865366786593e-24	0.298132	0.435	0.171	5.96103528975608e-20	0
DLEU1	1.6353914371447e-24	0.383086	0.889	0.605	5.98569619909333e-20	0
SYT17	1.65370818049575e-24	0.348861	0.704	0.359	6.05273731143249e-20	0
DNAJC13	3.11434486509228e-24	0.33625	0.73	0.388	1.13988136407242e-19	0
GNAQ	3.2285082602767e-24	0.335946	0.989	0.721	1.18166630834387e-19	0
CMIP	3.26314962885209e-24	0.355358	0.961	0.634	1.19434539565616e-19	0
HK2	3.40048553812813e-24	0.290966	0.456	0.185	1.24461171181028e-19	0
PCNX2	3.83611450755394e-24	0.372812	0.897	0.547	1.40405627090982e-19	0
SERPINB9	3.97412335662483e-24	0.365707	0.726	0.381	1.45456888975826e-19	0
FAM120A	4.15673485048033e-24	0.320784	0.728	0.373	1.5214065226243e-19	0
HCK	4.40003836966804e-24	0.352555	0.805	0.443	1.6104580436822e-19	0
GAB3	4.92460335754561e-24	0.321203	0.694	0.35	1.80245407489527e-19	0
RNASET2	5.15266322190401e-24	0.360262	0.97	0.668	1.88592626584909e-19	0
STRBP	6.09261597920039e-24	0.328284	0.627	0.301	2.22995837454713e-19	0
CSF1R	6.66061018126596e-24	0.384304	0.951	0.575	2.43784993244515e-19	0
MYO1F	6.79788695589574e-24	0.355879	0.891	0.536	2.4880946047274e-19	0
IL6R	6.80043880198062e-24	0.293791	0.593	0.273	2.48902860591293e-19	0
FLI1	6.82726460358655e-24	0.363174	0.919	0.568	2.49884711755871e-19	0
USP24	8.12282751920123e-24	0.330895	0.775	0.419	2.97303610030284e-19	0
TENM4	8.20670269835637e-24	0.369171	0.831	0.486	3.00373525462541e-19	0
DEPTOR	8.84133076221689e-24	0.319219	0.542	0.241	3.23601547227901e-19	0
ARHGEF6	8.9226865119476e-24	0.334898	0.696	0.368	3.26579249023794e-19	0
ETV6	8.97280310445626e-24	0.347894	0.974	0.697	3.28413566426204e-19	0
ZFP36L1	8.9981127521942e-24	0.371147	0.876	0.509	3.2933992484306e-19	0
ARHGAP27	1.05724253361105e-23	0.263725	0.465	0.191	3.8696133972698e-19	0
LINC01176	1.48676929049226e-23	0.258	0.39	0.146	5.44172428013071e-19	0
EML1	1.57020101242607e-23	0.285337	0.439	0.171	5.74709272558068e-19	0
DISP1	1.76816662547948e-23	0.384504	0.754	0.431	6.47166666591744e-19	0
SMAD3	2.00402518653805e-23	0.337032	0.546	0.255	7.3349325852479e-19	0
TLR2	2.13749445041886e-23	0.388929	0.889	0.516	7.82344343797807e-19	0
MED13L	2.45589157403423e-23	0.316631	0.985	0.729	8.98880875012269e-19	0
CDK6	2.69186243481584e-23	0.353903	0.67	0.364	9.85248569766944e-19	0
LINC02712	3.10282498576154e-23	0.377627	0.557	0.267	1.13566497303858e-18	0
MAP3K5	3.49154030580167e-23	0.365488	0.893	0.548	1.27793866732647e-18	0
TBXAS1	3.51174091444858e-23	0.318088	0.979	0.722	1.28533229209732e-18	0
TET2	4.21891498213544e-23	0.354079	0.848	0.479	1.54416507261139e-18	0
IRF8	4.60723935284401e-23	0.329132	0.563	0.272	1.68629567553444e-18	0
MPZL1	4.62208690941794e-23	0.34574	0.724	0.391	1.69173002971606e-18	0
GALNT1	5.90496106631886e-23	0.319945	0.591	0.296	2.16127479988336e-18	0
ZFPM2-AS1	6.19356593335078e-23	0.410381	0.45	0.198	2.26690706726572e-18	0
APPL2	6.37876113144852e-23	0.334337	0.816	0.455	2.33469036172147e-18	0
ST6GALNAC3	6.6459895043063e-23	0.362165	0.929	0.659	2.43249861847115e-18	0
SKI	6.65743859647455e-23	0.332793	0.76	0.418	2.43668910069565e-18	0
BTBD7	6.92951069913784e-23	0.340642	0.734	0.406	2.53627021099144e-18	0
AC008691	6.94266316753494e-23	0.420834	0.589	0.298	2.54108414594946e-18	0
CTTNBP2NL	7.06615811826922e-23	0.339724	0.662	0.346	2.58628453286772e-18	0
R3HCC1L	7.33695563665288e-23	0.309898	0.625	0.317	2.68539913257132e-18	0
SLC8A1	7.39285986490533e-23	0.300243	0.989	0.781	2.705860639154e-18	0
PIKFYVE	8.55671726118381e-23	0.284469	0.636	0.306	3.13184408476588e-18	0
MLXIP	8.73215122175107e-23	0.302373	0.642	0.317	3.19605466867311e-18	0
FGD2	9.98598152728779e-23	0.346333	0.818	0.454	3.6549690988026e-18	0
PREX1	1.12590335412861e-22	0.339647	0.959	0.658	4.12091886644612e-18	0
LNCAROD	1.22145527107739e-22	0.387689	0.893	0.583	4.47064843767037e-18	0
SWAP70	1.26445068640418e-22	0.326996	0.675	0.341	4.62801595730795e-18	0
CLCN5	1.27653598950258e-22	0.287083	0.428	0.172	4.6722493751784e-18	0
HAVCR2	1.30572870314053e-22	0.318576	0.7	0.36	4.77909762636467e-18	0
CYTH4	1.60008751859431e-22	0.297395	0.572	0.265	5.85648032680704e-18	0
CHSY1	1.64560880471838e-22	0.339092	0.719	0.385	6.02309278614974e-18	0
SORL1	1.89189711750967e-22	0.340149	0.968	0.702	6.92453263979715e-18	0
SFMBT2	2.11012609772596e-22	0.338654	0.985	0.728	7.72327253028678e-18	0
ITGAV	2.27153248841659e-22	0.34008	0.709	0.374	8.31403606085356e-18	0
ZFAND6	2.50378576622285e-22	0.327469	0.715	0.383	9.16410628295225e-18	0
SLC11A2	2.58953651117496e-22	0.322826	0.685	0.362	9.47796258455146e-18	0
RHBDF2	2.8024927539996e-22	0.354751	0.929	0.576	1.02574037289139e-17	0
ADAMTSL2	2.8399332695784e-22	0.26232	0.37	0.139	1.03944397599839e-17	0
AC010378	3.07818078561101e-22	0.262035	0.383	0.147	1.12664494934149e-17	0
CSF2RA	3.4437350481978e-22	0.352779	0.782	0.435	1.26044146499088e-17	0
PRKCD	3.87153710807903e-22	0.269062	0.471	0.204	1.41702129692801e-17	0
SCARB1	4.0529919863617e-22	0.282068	0.582	0.276	1.48343559692824e-17	0
IFNGR1	4.11728423260818e-22	0.356159	0.846	0.49	1.50696720197692e-17	0
ETV5	4.33052158239091e-22	0.302884	0.555	0.257	1.5850142043709e-17	0
A2M	4.38198516387325e-22	0.357348	0.829	0.472	1.60385038982925e-17	0
SPECC1	4.42212924907023e-22	0.344983	0.82	0.462	1.61854352645219e-17	0
CHD7	4.45164404680474e-22	0.349798	0.869	0.504	1.629346237571e-17	0
PACS1	4.62990725174007e-22	0.348935	0.846	0.492	1.69459235320938e-17	0
SYK	4.68026852909838e-22	0.348537	0.929	0.602	1.7130250843353e-17	0
TBC1D4	6.05186851551147e-22	0.328494	0.717	0.388	2.21504439536235e-17	0
GAREM1	6.46381212905012e-22	0.338233	0.696	0.373	2.36581987735363e-17	0
ARHGAP17	6.85377127019164e-22	0.303216	0.612	0.303	2.50854882260284e-17	0
AZIN1-AS1	7.18689414640668e-22	0.283033	0.424	0.173	2.63047512652631e-17	0
ADGRG1	8.14101435606683e-22	0.287421	0.647	0.31	2.97969266446402e-17	0
FOXJ3	8.73093591161673e-22	0.277427	0.662	0.315	3.19560985301084e-17	0
SYT6	9.60285677425138e-22	0.27073	0.411	0.165	3.51474160794375e-17	0
AP1B1	9.76414553143533e-22	0.321742	0.775	0.423	3.57377490596064e-17	0
TMCC3	9.82814343150253e-22	0.314426	0.563	0.273	3.59719877736424e-17	0
EPHB2	1.38269811036001e-21	0.263039	0.373	0.143	5.06081335372865e-17	0
TANC1	1.41931366048388e-21	0.307695	0.6	0.287	5.19482992873703e-17	0
IL17RA	1.49554023579752e-21	0.32041	0.777	0.431	5.47382681704251e-17	0
MEF2C	1.66066586801999e-21	0.293458	0.994	0.78	6.07820314353998e-17	0
PKD2	1.79607892108632e-21	0.309815	0.677	0.353	6.57382845906803e-17	0
NUAK1	2.16807658695102e-21	0.312045	0.604	0.313	7.93537711589943e-17	0
ARRB1	2.19419278523298e-21	0.302897	0.619	0.31	8.03096501323123e-17	0
ACER3	2.25830656746575e-21	0.352298	0.743	0.406	8.26562786758139e-17	0
CHD9	2.35288806316091e-21	0.32611	0.961	0.678	8.61180559997524e-17	0
LRRC8C	2.87228086197741e-21	0.320669	0.707	0.368	1.05128351829235e-16	0
IGSF21	3.05006208439299e-21	0.360131	0.884	0.549	1.11635322350868e-16	0
ITGB5	3.08379676084499e-21	0.288264	0.518	0.238	1.12870045243687e-16	0
OXR1	3.14684751688991e-21	0.339651	0.91	0.648	1.15177765965688e-16	0
LPIN2	4.06374030979871e-21	0.318191	0.767	0.432	1.48736959078942e-16	0
CRLF3	4.41654241579978e-21	0.282689	0.615	0.309	1.61649868960688e-16	0
TIGAR	4.4390323665009e-21	0.253604	0.48	0.21	1.62473023646299e-16	0
COMMD10	4.70619879351919e-21	0.343948	0.762	0.443	1.72251582041596e-16	0
CIITA	4.96482406810946e-21	0.329264	0.839	0.459	1.81717525716874e-16	0
44988	5.40394513082173e-21	0.344094	0.647	0.358	1.97789795733206e-16	0
C3	5.43620916957539e-21	0.364002	0.964	0.62	1.98970691815629e-16	0
CD84	5.83294850413362e-21	0.280489	0.582	0.279	2.13491748199795e-16	0
SNX29	6.79135963264203e-21	0.347324	0.94	0.599	2.48570553914331e-16	0
NPL	6.84693044712769e-21	0.33669	0.775	0.428	2.50604501295321e-16	0
PICALM	7.19103279372481e-21	0.282376	0.97	0.757	2.63198991283122e-16	0
IL4R	7.71283313611753e-21	0.312341	0.717	0.379	2.82297405615038e-16	0
STX7	7.8654098793019e-21	0.337987	0.878	0.529	2.87881866992329e-16	0
CYBB	8.09302425812627e-21	0.339893	0.777	0.435	2.9621278087168e-16	0
HSPBAP1	8.13512573549335e-21	0.270871	0.557	0.267	2.97753737044792e-16	0
LINC01094	1.02680697910863e-20	0.309824	0.666	0.349	3.75821622423548e-16	0
LINC01374	1.08934591842646e-20	0.362353	0.784	0.452	3.98711499603267e-16	0
SLCO2B1	1.19624551207238e-20	0.344566	0.974	0.66	4.37837819873611e-16	0
DNM2	1.2459014945469e-20	0.30232	0.756	0.419	4.5601240601911e-16	0
RPS6KA1	1.26225977719901e-20	0.267787	0.585	0.291	4.61999701052611e-16	0
UST	1.2675610546981e-20	0.337085	0.54	0.266	4.63940021630052e-16	0
DAGLB	1.31156642877585e-20	0.25864	0.503	0.229	4.8004642859625e-16	0
TRIM38	1.6157848661241e-20	0.273503	0.642	0.318	5.91393418850082e-16	0
EGLN1	1.73058494591092e-20	0.264472	0.471	0.215	6.33411396052857e-16	0
SETD3	1.73745916546485e-20	0.277859	0.563	0.275	6.35927429151791e-16	0
UBL3	1.78713156493557e-20	0.311905	0.7	0.386	6.54108024082069e-16	0
OLR1	1.97668756499953e-20	0.329707	0.535	0.267	7.23487415665476e-16	0
GRK3	2.0433421219968e-20	0.335067	0.818	0.483	7.4788365007205e-16	0
SLC1A3	2.21646064748658e-20	0.285511	0.985	0.792	8.11246761586565e-16	0
CCDC26	2.24324165591154e-20	0.444719	0.642	0.372	8.21048878480181e-16	0
VASH1	2.4471909174253e-20	0.292835	0.591	0.3	8.95696347686834e-16	0
LMO2	2.51804753775967e-20	0.286283	0.42	0.186	9.21630579295418e-16	0
RASA3	2.6584519398323e-20	0.29817	0.617	0.322	9.73019994498021e-16	0
PBRM1	2.79417051951076e-20	0.316143	0.775	0.428	1.02269435184613e-15	0
EEFSEC	2.90149759941264e-20	0.278358	0.486	0.227	1.06197713636102e-15	0
HRH2	2.98922628989325e-20	0.276709	0.529	0.248	1.09408671436383e-15	0
MOB1A	3.04026295809302e-20	0.262722	0.563	0.278	1.11276664529163e-15	0
FBXW4	3.53501846764459e-20	0.278085	0.55	0.269	1.29385210934259e-15	0
ZMAT3	3.78428037261852e-20	0.30394	0.567	0.283	1.38508445918211e-15	0
GPCPD1	4.01315226391392e-20	0.298228	0.713	0.397	1.46885386011513e-15	0
SLC9A9	4.07188148912601e-20	0.319365	0.983	0.724	1.49034934383501e-15	0
NAIP	4.10326640076491e-20	0.320785	0.816	0.465	1.50183653534397e-15	0
MAN1C1	4.12953821429167e-20	0.273591	0.514	0.24	1.51145228181289e-15	0
OTULINL	4.15513064593482e-20	0.297185	0.608	0.313	1.5208193677186e-15	0
SSH2	4.19095657805038e-20	0.260859	0.996	0.81	1.53393201713222e-15	0
SERPINB6	4.47485509878586e-20	0.278738	0.602	0.306	1.63784171470661e-15	0
ANKRD44	4.90180827315572e-20	0.321814	0.97	0.694	1.79411084605772e-15	0
MKNK1	4.98155478515563e-20	0.327324	0.833	0.481	1.82329886691481e-15	0
MGA	5.04500429151558e-20	0.265176	0.576	0.283	1.84652202073762e-15	0
BRAF	5.04674996993667e-20	0.309011	0.741	0.41	1.84716095649652e-15	0
GAPVD1	5.23835559255846e-20	0.262672	0.578	0.288	1.91729053043232e-15	0
DOCK2	5.39240403213797e-20	0.32316	0.981	0.689	1.97367379980282e-15	0
STK38L	5.42818497862147e-20	0.283828	0.557	0.277	1.98676998402524e-15	0
NRIP1	5.64742611924011e-20	0.332874	0.872	0.529	2.06701443390307e-15	0
HTRA1	5.8660376207192e-20	0.291254	0.595	0.302	2.14702842955943e-15	0
GSN	6.06126348342456e-20	0.301045	0.732	0.391	2.21848304756822e-15	0
AC079015	7.06553176798385e-20	0.278266	0.495	0.231	2.58605528239977e-15	0
NIBAN1	7.4564281966889e-20	0.338044	0.606	0.314	2.7291272842701e-15	0
MIR31HG	8.78801807754104e-20	0.279542	0.383	0.16	3.2165024965608e-15	0
GAB2	9.02623956601792e-20	0.341567	0.934	0.616	3.30369394355822e-15	0
AC006230	9.35570604235822e-20	0.277592	0.54	0.257	3.42428196856353e-15	0
SERTAD2	9.59807446849768e-20	0.272155	0.433	0.191	3.51299123621484e-15	0
PTBP3	1.09458768196551e-19	0.291872	0.737	0.401	4.00630037476197e-15	0
P3H2	1.24493914470322e-19	0.312315	0.435	0.201	4.55660176352826e-15	0
PPARD	1.26206346648594e-19	0.330242	0.732	0.415	4.61927849368517e-15	0
EVI5	1.41800716096335e-19	0.310286	0.784	0.444	5.19004800984196e-15	0
ZDHHC21	1.4907705761369e-19	0.290594	0.677	0.357	5.45636938571868e-15	0
PIP5K1A	1.5005222698049e-19	0.264244	0.589	0.291	5.49206155971292e-15	0
SRGAP3	1.5500923762669e-19	0.336146	0.745	0.455	5.6734931063745e-15	0
FKBP15	1.7321899134628e-19	0.278559	0.612	0.319	6.3399883022652e-15	0
PLAG1	1.81084884477864e-19	0.263251	0.478	0.22	6.6278878567743e-15	0
LINC02057	2.27365312289492e-19	0.258378	0.383	0.157	8.3217977951077e-15	0
CECR2	2.54373682903925e-19	0.252649	0.441	0.195	9.31033116796656e-15	0
ZSWIM6	2.55908588285006e-19	0.317908	0.974	0.695	9.36651023981951e-15	0
CBL	2.99777845128414e-19	0.292975	0.711	0.392	1.09721689095451e-14	0
NF1	3.08476472218351e-19	0.328467	0.889	0.548	1.12905473596639e-14	0
EPSTI1	3.12441503673949e-19	0.3033	0.555	0.277	1.14356714759702e-14	0
IL1RAP	3.12769095830968e-19	0.278776	0.542	0.267	1.14476616765093e-14	0
GPATCH2	3.34360527173483e-19	0.265845	0.467	0.214	1.22379296550767e-14	0
AL392172	3.43872632226265e-19	0.270631	0.505	0.24	1.25860822121135e-14	0
UBE2F	3.50892807617831e-19	0.267687	0.585	0.287	1.28430276516202e-14	0
H2AFY	3.51231206913504e-19	0.305053	0.805	0.441	1.28554134042412e-14	0
TSC22D2	3.59509104474744e-19	0.278636	0.645	0.334	1.31583927328801e-14	0
TBC1D16	3.7486467306962e-19	0.275942	0.546	0.268	1.37204218990212e-14	0
ALOX5	4.01354144560297e-19	0.328354	0.839	0.486	1.46899630450514e-14	0
AOAH	4.03223671561438e-19	0.322667	0.951	0.67	1.47583896028202e-14	0
NOL4L	4.06888126721673e-19	0.258791	0.463	0.208	1.489251232614e-14	0
UVRAG	4.10697965135038e-19	0.330374	0.899	0.558	1.50319562219075e-14	0
UBE2W	4.32189950145547e-19	0.316275	0.816	0.488	1.58185843652772e-14	0
RUNX1	4.43342040363551e-19	0.302329	0.974	0.738	1.62267620193463e-14	0
SH3BGRL	4.576390574033e-19	0.327784	0.837	0.513	1.67500471400182e-14	0
DIS3L2	4.62232321163321e-19	0.262556	0.597	0.3	1.69181651868987e-14	0
IL13RA1	4.67495580173745e-19	0.304415	0.739	0.401	1.71108057299392e-14	0
DCAF6	4.80596013399191e-19	0.320881	0.79	0.486	1.75902946864238e-14	0
CCNY	5.02883633428943e-19	0.321374	0.867	0.559	1.84060438671327e-14	0
DIP2B	5.09824625673906e-19	0.323507	0.955	0.656	1.86600911242907e-14	0
PCCA	5.13561254263894e-19	0.309624	0.797	0.447	1.87968554673128e-14	0
PKN2	5.56739235376192e-19	0.326328	0.936	0.599	2.0377212754004e-14	0
ZNF609	5.8695221271463e-19	0.317411	0.869	0.55	2.14830379375682e-14	0
LARP4B	6.15867867721383e-19	0.295249	0.786	0.433	2.25413798264703e-14	0
PRAM1	6.36785320853017e-19	0.263307	0.597	0.298	2.33069795285413e-14	0
LIMK2	6.42265685410929e-19	0.274086	0.499	0.242	2.35075663517254e-14	0
SP110	6.43033234376211e-19	0.281006	0.64	0.339	2.35356594114037e-14	0
TMEM117	6.88916482001997e-19	0.312223	0.687	0.377	2.52150321577551e-14	0
SUMF1	7.52601049518358e-19	0.316144	0.741	0.424	2.75459510134214e-14	0
MAP3K2	8.01852432812607e-19	0.29372	0.73	0.415	2.93486008933742e-14	0
SPATA6	8.31491999173303e-19	0.345578	0.752	0.445	3.04334386617421e-14	0
FGD4	8.436371814071e-19	0.33589	0.976	0.679	3.08779644766813e-14	0
SEL1L	8.74526022623131e-19	0.250193	0.589	0.295	3.20085269540292e-14	0
PIGN	8.91136668920355e-19	0.257654	0.486	0.23	3.26164932191539e-14	0
SDCCAG8	9.44224021618066e-19	0.329581	0.955	0.643	3.45595434152428e-14	0
RAB12	9.55877058458894e-19	0.255634	0.585	0.294	3.4986056216654e-14	0
PPP6R2	9.59547048391371e-19	0.305258	0.771	0.461	3.51203815181726e-14	0
TFEC	9.6218621236206e-19	0.296381	0.694	0.394	3.52169775586638e-14	0
KDM2A	9.78834071479142e-19	0.316947	0.88	0.521	3.58263058502081e-14	0
AGO4	1.03304257187706e-18	0.28664	0.722	0.4	3.78103911732723e-14	0
PARP14	1.06745598864048e-18	0.296768	0.797	0.439	3.90699566402301e-14	0
SEPTIN2	1.0824679275907e-18	0.251737	0.625	0.325	3.96194086177473e-14	0
PAN3	1.09072870691996e-18	0.321237	0.85	0.53	3.99217614019774e-14	0
ARFIP1	1.09789209493935e-18	0.28544	0.585	0.31	4.0183948566875e-14	0
GRB2	1.11871134110193e-18	0.325242	0.895	0.559	4.09459537956717e-14	0
SMARCC1	1.25364262247058e-18	0.263795	0.621	0.327	4.58845736250458e-14	0
NCKAP5	1.28891112482939e-18	0.328087	0.805	0.479	4.71754360798804e-14	0
CACNB4	1.30681415983549e-18	0.316639	0.7	0.393	4.78307050641389e-14	0
CX3CR1	1.37685013267665e-18	0.316473	0.655	0.351	5.03940917060981e-14	0
CARD11	1.42852529472375e-18	0.285677	0.527	0.265	5.2285454312184e-14	0
PDSS2	1.44038758796319e-18	0.280179	0.66	0.345	5.27196261070407e-14	0
TPK1	1.45759719811678e-18	0.317181	0.666	0.373	5.33495150482722e-14	0
DENND5A	1.47263861724846e-18	0.284609	0.662	0.351	5.39000460299109e-14	0
JAK3	1.50530804825809e-18	0.271014	0.57	0.292	5.50957798742943e-14	0
FNBP1L	1.5331775351346e-18	0.290706	0.604	0.315	5.61158309634615e-14	0
TTC7B	1.54241903203021e-18	0.260579	0.544	0.272	5.64540789913375e-14	0
NUTM2B-AS1	1.56379428568653e-18	0.275801	0.612	0.322	5.72364346504125e-14	0
KDM5A	1.61963202490384e-18	0.258835	0.647	0.341	5.92801517435053e-14	0
SLC4A7	1.62491612629312e-18	0.335978	0.899	0.561	5.94735551384544e-14	0
ARMH4	1.74646877733279e-18	0.275034	0.557	0.288	6.39225037191573e-14	0
EYA3	1.74782363092331e-18	0.260974	0.516	0.256	6.3972092715424e-14	0
TMCC1	1.85530492043651e-18	0.30686	0.734	0.412	6.79060153928965e-14	0
LRBA	1.89307845078264e-18	0.306062	0.814	0.483	6.92885643770953e-14	0
SPTLC2	1.93239913667582e-18	0.315889	0.839	0.539	7.07277408014718e-14	0
AL392172	2.11200448890166e-18	0.337842	0.784	0.464	7.73014762982897e-14	0
PLAGL1	2.14944705461018e-18	0.279036	0.559	0.281	7.86719116457871e-14	0
PADI2	2.33674819819368e-18	0.331162	0.694	0.39	8.55273208020867e-14	0
SNX13	2.37680240152811e-18	0.303924	0.814	0.487	8.69933446983305e-14	0
EPC2	2.57617032210099e-18	0.254104	0.602	0.31	9.42904099592183e-14	0
PPP6R3	2.58146255558179e-18	0.315421	0.854	0.509	9.44841109968491e-14	0
CTBP2	2.78489535295352e-18	0.313593	0.773	0.467	1.01929954813452e-13	0
LY86	2.80929994284254e-18	0.320272	0.887	0.54	1.0282318720798e-13	0
NUMB	2.89386415660521e-18	0.314716	0.893	0.577	1.05918321995907e-13	0
SMURF2	2.97679465216682e-18	0.298706	0.747	0.444	1.08953661063958e-13	0
BCAR3	2.98467367357316e-18	0.270083	0.563	0.288	1.09242041126451e-13	0
STX8	3.23110127306184e-18	0.285774	0.625	0.338	1.18261537695336e-13	0
ATG10	3.31052544309921e-18	0.283623	0.557	0.286	1.21168541742874e-13	0
DTNB	3.55003804980906e-18	0.309124	0.814	0.512	1.29934942661061e-13	0
PHYKPL	3.68763676818765e-18	0.266843	0.645	0.341	1.34971193352436e-13	0
MVB12B	3.70822549650221e-18	0.294803	0.805	0.473	1.35724761397477e-13	0
RICTOR	3.75488736161461e-18	0.286898	0.779	0.452	1.37432632322456e-13	0
CPEB3	3.85342492061462e-18	0.28916	0.786	0.447	1.41039205519416e-13	0
GALNT10	4.11103618970179e-18	0.293879	0.668	0.37	1.50468035579275e-13	0
ETNK1	4.16317705201774e-18	0.275681	0.685	0.371	1.52376443280901e-13	0
TRPC4AP	4.21173062818883e-18	0.262051	0.651	0.341	1.54153552722339e-13	0
TMEM131L	4.34304240031538e-18	0.261252	0.533	0.262	1.58959694893943e-13	0
SMAD2	4.5150557112071e-18	0.274455	0.679	0.365	1.65255554085891e-13	0
MAP2K5	4.80201242149194e-18	0.281866	0.668	0.363	1.75758456639026e-13	0
RALY	4.93799345708068e-18	0.255024	0.507	0.257	1.8073549852261e-13	0
SP3	5.03996836080881e-18	0.270636	0.578	0.297	1.84467881973963e-13	0
AFTPH	5.04974229152398e-18	0.261036	0.625	0.325	1.84825617612069e-13	0
MARK2	5.14579903110219e-18	0.255724	0.593	0.302	1.88341390337371e-13	0
FHIT	5.22173013344636e-18	0.326878	0.912	0.636	1.9112054461427e-13	0
PRKD3	5.40105126551339e-18	0.303216	0.734	0.431	1.97683877369056e-13	0
CD2AP	5.64902619169374e-18	0.254308	0.552	0.274	2.06760007642183e-13	0
PDS5A	5.91546243642467e-18	0.295947	0.779	0.458	2.16511840635579e-13	0
TNRC18	5.92605957521299e-18	0.298051	0.767	0.453	2.1689970651237e-13	0
ARHGAP22	6.16396559752557e-18	0.325146	0.91	0.601	2.25607304835033e-13	0
CD53	6.27045089285683e-18	0.299439	0.784	0.446	2.29504773129453e-13	0
LINC01141	6.65048702449309e-18	0.279836	0.48	0.236	2.43414475583471e-13	0
BCL2	6.71893597247465e-18	0.322097	0.696	0.393	2.45919775528545e-13	0
SRGAP1	6.91921783514811e-18	0.320687	0.916	0.65	2.53250291984256e-13	0
LYST	6.97622068973655e-18	0.304498	0.807	0.464	2.55336653465047e-13	0
FNIP2	7.04595388488823e-18	0.29197	0.67	0.362	2.57888958140794e-13	0
CCDC50	7.05767619634019e-18	0.261243	0.604	0.321	2.58318006462247e-13	0
ZMYM4	7.06384033116092e-18	0.281824	0.737	0.415	2.58543619960821e-13	0
ATP11C	7.74213557275625e-18	0.27949	0.595	0.317	2.83369904098452e-13	0
WASF2	8.06281153825208e-18	0.305034	0.818	0.49	2.95106965111564e-13	0
RASAL2	8.17538518478296e-18	0.31817	0.85	0.518	2.99227273148241e-13	0
NCOA2	8.23146635669226e-18	0.312148	0.816	0.498	3.01279900121293e-13	0
NEDD4L	8.28085332063298e-18	0.311813	0.711	0.422	3.03087512388488e-13	0
ME2	8.52271386154943e-18	0.262417	0.58	0.297	3.11939850046571e-13	0
KAT6A	9.12679116071425e-18	0.297315	0.829	0.48	3.34049683273302e-13	0
DNAJC5	9.55012441886499e-18	0.267888	0.696	0.379	3.49544103854878e-13	0
CAPZA2	1.00784953870956e-17	0.253625	0.57	0.294	3.68883009663084e-13	0
IKZF2	1.06435102629554e-17	0.27347	0.465	0.223	3.8956311913443e-13	0
SLC10A7	1.09455833072693e-17	0.258538	0.439	0.205	4.00619294629363e-13	0
EXOC4	1.16378900256023e-17	0.323237	0.929	0.607	4.2595841282707e-13	0
CTSC	1.21151110264305e-17	0.282083	0.694	0.391	4.43425178678384e-13	0
GOLPH3	1.29012260977481e-17	0.252405	0.57	0.292	4.72197776403678e-13	0
ABI1	1.29044343885332e-17	0.305044	0.816	0.5	4.72315203054704e-13	0
ACSL4	1.36536105121196e-17	0.261649	0.621	0.325	4.99735798354089e-13	0
PTPN2	1.40013823474867e-17	0.320242	0.816	0.509	5.1246459530036e-13	0
44992	1.47883468292076e-17	0.273265	0.717	0.389	5.41268282295827e-13	0
CCDC18-AS1	1.49822464750075e-17	0.291418	0.717	0.415	5.48365203231751e-13	0
FAM135A	1.50068159674577e-17	0.313872	0.816	0.5	5.49264471224919e-13	0
CUL1	1.62704729002625e-17	0.292781	0.713	0.422	5.95515578622508e-13	0
LINC01091	1.67646350124641e-17	0.328879	0.505	0.264	6.13602406091199e-13	0
RGS12	1.68137694865977e-17	0.264721	0.687	0.375	6.15400776978964e-13	0
ADPGK	1.72121508060747e-17	0.25598	0.548	0.282	6.29981931653141e-13	0
LILRB1	1.73810666333889e-17	0.258563	0.544	0.273	6.36164419848669e-13	0
KSR1	1.74566852022369e-17	0.255259	0.512	0.253	6.38932135087074e-13	0
TMEM131	1.7729436272512e-17	0.279583	0.756	0.421	6.4891509701021e-13	0
ERC2	1.99095225428584e-17	0.325301	0.713	0.409	7.28708434591161e-13	0
TBL1XR1	2.08080313831385e-17	0.311755	0.893	0.585	7.61594756654252e-13	0
UMAD1	2.14593033957132e-17	0.285492	0.653	0.357	7.854319635865e-13	0
SAMSN1	2.21976235657746e-17	0.31704	0.794	0.47	8.12455220130916e-13	0
SMURF1	2.22961009804419e-17	0.275948	0.608	0.326	8.16059591985152e-13	0
UBE2E2	2.25086464341097e-17	0.294929	0.968	0.729	8.23838968134849e-13	0
GARNL3	2.26843625817177e-17	0.261506	0.555	0.285	8.30270354853449e-13	0
LPAR1	2.28435010613374e-17	0.271192	0.548	0.278	8.36094982346012e-13	0
LIMS1	2.29054670937816e-17	0.312181	0.794	0.48	8.38363001099502e-13	0
PHKB	2.35441232219419e-17	0.27532	0.698	0.375	8.61738454046296e-13	0
RASSF4	2.35578034265306e-17	0.311134	0.799	0.478	8.62239163214446e-13	0
NCOR2	2.46881959440897e-17	0.277896	0.773	0.434	9.03612659749626e-13	0
GIT2	2.4792032865941e-17	0.254772	0.698	0.381	9.07413194926307e-13	0
ARID2	2.57625043869157e-17	0.285536	0.728	0.421	9.42933423065502e-13	0
ARHGAP6	2.65059898466862e-17	0.307266	0.717	0.402	9.70145734378563e-13	0
BNC2	2.65703258132069e-17	0.321497	0.797	0.475	9.72500495089187e-13	0
BIN2	2.67507843765277e-17	0.254475	0.542	0.278	9.79105458965289e-13	0
UBASH3B	2.78064879871012e-17	0.275495	0.512	0.262	1.01774526681589e-12	0
RAPGEF2	2.82794701456677e-17	0.291259	0.816	0.476	1.03505688680158e-12	0
DSCAM	2.95636044385576e-17	0.341741	0.732	0.465	1.08205748605565e-12	0
RNF13	3.20038031081352e-17	0.301713	0.82	0.494	1.17137119756086e-12	0
RYK	3.22226620963935e-17	0.251852	0.473	0.233	1.1793816553901e-12	0
SUCLG2	3.29218484702139e-17	0.300215	0.741	0.44	1.2049725758583e-12	0
CDKAL1	3.37834589785777e-17	0.304331	0.839	0.523	1.23650838207492e-12	0
PFKFB3	3.38273250935489e-17	0.29574	0.762	0.459	1.23811392574898e-12	0
IRF2	3.43628066345159e-17	0.254878	0.591	0.315	1.25771308562992e-12	0
LINC02742	3.46450268655285e-17	0.267636	0.39	0.172	1.26804262830521e-12	0
FYB1	3.53504782514049e-17	0.299628	0.996	0.738	1.29386285447967e-12	0
AKAP13	3.56962234535261e-17	0.301809	0.981	0.706	1.30651747462251e-12	0
RAP1A	3.7537799861161e-17	0.313746	0.872	0.546	1.37392101271835e-12	0
TLR5	4.16060157028805e-17	0.256073	0.486	0.237	1.52282178074113e-12	0
IL6ST	4.22544975076547e-17	0.312871	0.878	0.577	1.54655686327767e-12	0
UGCG	4.35975327444621e-17	0.282944	0.612	0.339	1.59571329598006e-12	0
NSL1	4.37135705869469e-17	0.257024	0.484	0.246	1.59996039705284e-12	0
CSF3R	4.54933375736898e-17	0.284862	0.822	0.464	1.66510164853462e-12	0
RIN2	4.62391738754862e-17	0.294088	0.786	0.441	1.69240000301667e-12	0
UBE2E1	4.79455712841736e-17	0.289694	0.704	0.403	1.75485585457204e-12	0
CSGALNACT1	4.8285137126487e-17	0.323916	0.904	0.612	1.76728430396655e-12	0
RNF145	5.02616091783949e-17	0.275906	0.707	0.396	1.83962515753843e-12	0
ATF7IP2	5.22435636757601e-17	0.275375	0.617	0.331	1.9121666740965e-12	0
TRPM7	5.45570416678352e-17	0.260333	0.655	0.359	1.99684228208443e-12	0
RHOQ	5.49147716707681e-17	0.256339	0.593	0.315	2.00993555792178e-12	0
GLDN	5.5816364206081e-17	0.329579	0.66	0.394	2.04293474630677e-12	0
ACTR3	5.60052884508672e-17	0.25997	0.69	0.382	2.04984956259019e-12	0
RBM26	5.66911130409723e-17	0.276459	0.747	0.414	2.07495142841263e-12	0
ATF6	6.02437528251451e-17	0.300946	0.859	0.546	2.20498159715314e-12	0
WDFY3	6.09595956785608e-17	0.310203	0.955	0.643	2.231182161431e-12	0
BTAF1	7.23136966424222e-17	0.263795	0.651	0.361	2.64675361080929e-12	0
CCDC146	7.42046852362128e-17	0.259224	0.465	0.231	2.71596568433062e-12	0
FCHSD2	7.58593258548642e-17	0.306523	0.966	0.694	2.77652718561389e-12	0
CNOT2	7.85942521232324e-17	0.271817	0.756	0.429	2.87662822196243e-12	0
FBXL4	8.31602406044916e-17	0.250594	0.473	0.239	3.043747966365e-12	0
ARID1A	8.65808837543324e-17	0.282032	0.739	0.425	3.16894692629232e-12	0
MAPKAP1	1.01591373881676e-16	0.270512	0.734	0.42	3.71834587544321e-12	0
CD86	1.05220896248302e-16	0.283048	0.728	0.418	3.85119002358409e-12	0
PCED1B	1.05557785983616e-16	0.253938	0.574	0.297	3.86352052478634e-12	0
MANBA	1.05674615640803e-16	0.295872	0.831	0.491	3.86779660706904e-12	0
MAF	1.06709807078107e-16	0.30652	0.839	0.53	3.90568564886578e-12	0
HNRNPC	1.06837442689693e-16	0.284804	0.816	0.498	3.91035723988547e-12	0
CEP170	1.06936565267817e-16	0.307839	0.861	0.538	3.91398522536737e-12	0
EXOC6	1.0963062140851e-16	0.256367	0.647	0.356	4.01259037417287e-12	0
SCFD2	1.10335931233616e-16	0.283169	0.649	0.366	4.03840541908158e-12	0
POU2F1	1.12849983336956e-16	0.26664	0.649	0.352	4.13042224011593e-12	0
SMAP2	1.15504218223607e-16	0.305399	0.923	0.631	4.22756989120225e-12	0
UBE3C	1.36036487188998e-16	0.252552	0.666	0.37	4.97907146760451e-12	0
GSAP	1.38542062647403e-16	0.263141	0.612	0.329	5.07077803495759e-12	0
ANKHD1	1.39626661629391e-16	0.266001	0.754	0.432	5.11047544229736e-12	0
CPEB4	1.39764462871913e-16	0.318304	0.775	0.486	5.11551910557487e-12	0
ITGAX	1.40085763664657e-16	0.253977	0.552	0.283	5.1272790358901e-12	0
RAB3GAP1	1.4080723765633e-16	0.265836	0.709	0.397	5.15368570545932e-12	0
VAV1	1.41275069313386e-16	0.256465	0.685	0.385	5.17080881193924e-12	0
AL163541	1.64811326502134e-16	0.391574	0.677	0.441	6.03225936130461e-12	0
ARMH3	1.65908880672562e-16	0.279858	0.732	0.422	6.07243094149643e-12	0
TBC1D9	1.73230649702336e-16	0.265149	0.649	0.353	6.34041500975519e-12	0
AKAP10	1.84346642784309e-16	0.266199	0.724	0.412	6.74727147254851e-12	0
ZNF207	1.86490777919451e-16	0.252159	0.704	0.387	6.82574896262984e-12	0
EP300	1.92667830878101e-16	0.259492	0.722	0.405	7.05183527796936e-12	0
COG5	1.97951520641598e-16	0.285577	0.764	0.448	7.24522360700311e-12	0
LRRC8D	2.07320723269779e-16	0.272934	0.623	0.347	7.58814579239718e-12	0
PHF21A	2.14219121786622e-16	0.298123	0.799	0.499	7.84063407651214e-12	0
ERC1	2.15030625788471e-16	0.288944	0.846	0.51	7.87033593448382e-12	0
SEMA4D	2.31071931294405e-16	0.251332	0.61	0.325	8.45746375730652e-12	0
RANBP9	2.35725099836239e-16	0.270629	0.726	0.405	8.6277743791062e-12	0
TENT2	2.41901541029609e-16	0.28977	0.816	0.473	8.85383830322472e-12	0
RNF216	2.61389448128445e-16	0.264686	0.734	0.418	9.56711519094921e-12	0
ST8SIA4	2.90014429851472e-16	0.296398	0.743	0.437	1.06148181469937e-11	0
RPS6KA3	2.97187161309439e-16	0.298856	0.79	0.484	1.08773472910868e-11	0
RAPGEF1	3.37546230690621e-16	0.302445	0.908	0.611	1.23545295895074e-11	0
ATG4C	3.98350552574373e-16	0.252732	0.64	0.344	1.45800285747746e-11	0
EPB41	3.99276549444527e-16	0.27384	0.66	0.376	1.46139209862191e-11	0
TTBK2	4.21693556684954e-16	0.257934	0.66	0.365	1.5434405868226e-11	0
CCM2	4.26701134428588e-16	0.253522	0.627	0.344	1.56176882212207e-11	0
SENP7	4.3558828045638e-16	0.251776	0.645	0.342	1.5942966652984e-11	0
AL034397	4.38862379169282e-16	0.252773	0.516	0.262	1.60628019399749e-11	0
TRERF1	4.7770423412957e-16	0.269646	0.475	0.242	1.74844526733764e-11	0
GMDS-DT	5.25934983434662e-16	0.304231	0.726	0.468	1.92497463286921e-11	0
BMPR1A	5.29012738611213e-16	0.250067	0.619	0.333	1.9362395245909e-11	0
MICOS10	5.62716120730329e-16	0.291962	0.493	0.262	2.05959727348508e-11	0
IFNGR2	5.64447693637714e-16	0.270645	0.754	0.435	2.0659350034834e-11	0
ZNF652	5.85342271509854e-16	0.259481	0.627	0.344	2.14241124795322e-11	0
RBM47	6.05043286122242e-16	0.303249	0.887	0.565	2.21451893153602e-11	0
TRAK1	6.08836257679579e-16	0.272237	0.764	0.438	2.22840158673303e-11	0
JPX	6.44703117101272e-16	0.259076	0.655	0.365	2.35967787890237e-11	0
HEATR5B	6.76792258975264e-16	0.263441	0.745	0.42	2.47712734707536e-11	0
PHF20	7.22637493348801e-16	0.255366	0.683	0.394	2.64492548940595e-11	0
EVL	7.46029935198619e-16	0.280528	0.829	0.51	2.73054416582047e-11	0
HERC2	7.65369590882071e-16	0.25225	0.685	0.384	2.80132923958747e-11	0
CACNA1D	7.67460553584399e-16	0.288731	0.653	0.368	2.80898237217426e-11	0
CARD8	7.93871720297444e-16	0.254725	0.642	0.361	2.90564988346067e-11	0
AP3B1	8.01377797412839e-16	0.291642	0.805	0.479	2.93312287631073e-11	0
44986	8.03647895738002e-16	0.308268	0.951	0.649	2.94143166319066e-11	0
VSIR	8.22650224656812e-16	0.253365	0.64	0.355	3.0109820872664e-11	0
CUX1	8.31504881666618e-16	0.298154	0.884	0.559	3.04339101738799e-11	0
HCLS1	8.56347240222823e-16	0.286272	0.852	0.537	3.13431653393955e-11	0
MAP4K4	8.64849302239584e-16	0.308603	0.94	0.628	3.1654349311271e-11	0
USP53	9.01269386057947e-16	0.306719	0.741	0.452	3.29873607991069e-11	0
STK3	9.17255049244651e-16	0.291993	0.822	0.493	3.35724520574035e-11	0
RAD51B	9.61550622341617e-16	0.317773	0.859	0.558	3.51937143283255e-11	0
LPAR6	1.0744963221896e-15	0.313611	0.916	0.595	3.93276398884616e-11	0
ATXN7L1	1.15276709991046e-15	0.260914	0.651	0.361	4.21924286238229e-11	0
FARS2	1.17884480718871e-15	0.268836	0.677	0.389	4.31468987879141e-11	0
PLD1	1.21021781102522e-15	0.269316	0.619	0.346	4.4295182101334e-11	0
DOCK11	1.24007208798334e-15	0.29004	0.833	0.532	4.53878784922781e-11	0
ITPR1	1.25781656952024e-15	0.264361	0.64	0.364	4.60373442610104e-11	0
MOB1B	1.51664447231784e-15	0.250861	0.681	0.389	5.55107043313051e-11	0
NSD1	1.52633412053097e-15	0.266813	0.762	0.449	5.58653551455539e-11	0
MYO9B	1.58264243152922e-15	0.285463	0.872	0.535	5.79262956364009e-11	0
ARL5A	1.65863608002957e-15	0.25734	0.655	0.373	6.07077391651623e-11	0
GALNT2	1.80439385608411e-15	0.297326	0.85	0.52	6.60426195265347e-11	0
RB1	1.9968530826535e-15	0.298827	0.916	0.606	7.30868196782008e-11	0
FGL1	2.35097687928515e-15	0.257984	0.291	0.119	8.60481047587158e-11	0
TRAF3	2.36393477765536e-15	0.254882	0.51	0.268	8.65223767969639e-11	0
RGS10	2.48224959059303e-15	0.25504	0.704	0.392	9.08528172652953e-11	0
TRAPPC9	2.61717667699179e-15	0.284296	0.831	0.508	9.57912835545766e-11	0
DTNBP1	2.67880005236128e-15	0.26627	0.585	0.329	9.80467607164754e-11	0
FTO	3.02510513027067e-15	0.279036	0.715	0.431	1.10721872873037e-10	0
CAMK2D	3.09406853480797e-15	0.294375	0.818	0.529	1.13246002442506e-10	0
UBAC2	3.30742931443431e-15	0.271043	0.762	0.452	1.2105522033761e-10	0
ENTPD1-AS1	3.71184999653723e-15	0.268064	0.64	0.362	1.35857421723259e-10	0
IL18	3.89994514294212e-15	0.273072	0.786	0.452	1.42741892176824e-10	0
MERTK	3.94107972139772e-15	0.291834	0.82	0.485	1.44247458882878e-10	0
BIN1	4.06437432644679e-15	0.27514	0.722	0.416	1.48760164722279e-10	0
ALG13	4.10767878999621e-15	0.250771	0.595	0.331	1.50345151392651e-10	0
LINC02798	4.15719127699809e-15	0.285849	0.839	0.52	1.52157357929407e-10	0
AIG1	4.37428137286698e-15	0.257338	0.634	0.359	1.60103072528304e-10	0
APBA1	4.44052129986258e-15	0.26397	0.593	0.33	1.6252752009627e-10	0
SGK3	4.7515432727454e-15	0.275514	0.79	0.461	1.73911235325755e-10	0
KIF16B	4.83221964282348e-15	0.263005	0.741	0.424	1.76864071146982e-10	0
HDAC8	4.98466910017312e-15	0.270562	0.69	0.394	1.82443873735436e-10	0
NIPBL	5.29742140307824e-15	0.286956	0.94	0.626	1.93890920774067e-10	0
MEF2C-AS1	5.45739063068637e-15	0.287826	0.625	0.372	1.99745954473752e-10	0
PRRC2B	5.56502502651123e-15	0.255039	0.788	0.464	2.03685480995338e-10	0
ATP9B	5.81675371449921e-15	0.261738	0.754	0.455	2.12899002704386e-10	0
ITFG1	5.94620623071633e-15	0.279176	0.79	0.484	2.17637094250448e-10	0
LRP1	6.20165074154241e-15	0.254455	0.739	0.415	2.26986618791194e-10	0
MRTFA	6.2416078824382e-15	0.263341	0.792	0.468	2.28449090105121e-10	0
PARD3B	6.91872207401277e-15	0.256989	0.426	0.213	2.53232146630941e-10	0
RAB31	7.83680477489617e-15	0.292917	0.872	0.545	2.86834891565975e-10	0
PTPRC	8.26898288852849e-15	0.280403	0.959	0.703	3.02653042703031e-10	0
CSNK1A1	8.34960533907952e-15	0.278905	0.822	0.493	3.0560390501565e-10	0
CAB39	8.73663710980157e-15	0.273795	0.807	0.475	3.19769654855847e-10	0
FER	9.00584227253168e-15	0.288382	0.85	0.538	3.29622833016932e-10	0
RERE	9.89143863818184e-15	0.283578	0.951	0.675	3.62036545596093e-10	0
ADAM10	1.04049149792227e-14	0.268762	0.807	0.484	3.80830293154529e-10	0
SGMS1	1.05016903907024e-14	0.255943	0.764	0.465	3.84372369990097e-10	0
SHTN1	1.13698750533265e-14	0.303282	0.925	0.604	4.16148796826805e-10	0
SLC25A37	1.1428200631024e-14	0.272148	0.865	0.516	4.18283571296111e-10	0
SPP1	1.19967765900011e-14	0.31793	0.857	0.562	4.39094019970629e-10	0
SNCA	1.32965591117748e-14	0.26782	0.675	0.393	4.86667360050068e-10	0
ATP11A	1.4850628113642e-14	0.260506	0.784	0.46	5.43547839587411e-10	0
TRIO	1.50432483015514e-14	0.288013	0.929	0.632	5.50597931085084e-10	0
WIPF1	1.51268546558736e-14	0.265481	0.807	0.518	5.53658007259631e-10	0
HDAC4	1.67311141682961e-14	0.265468	0.79	0.474	6.12375509673807e-10	0
ZDHHC14	1.93462206304926e-14	0.273361	0.734	0.461	7.0809102129666e-10	0
BABAM2	2.24424578986384e-14	0.276953	0.835	0.502	8.21416401548064e-10	0
RCSD1	2.34126023739602e-14	0.280117	0.816	0.505	8.56924659489319e-10	0
CPVL	2.46515173397697e-14	0.263263	0.636	0.365	9.02270186152912e-10	0
S100Z	2.54982276457832e-14	0.261383	0.533	0.298	9.33260630063311e-10	0
ACAP2	2.70338810276207e-14	0.275468	0.863	0.552	9.89467079491946e-10	0
PLSCR1	2.72304193318193e-14	0.25487	0.698	0.406	9.96660577963919e-10	0
CAMK1D	3.1151270215232e-14	0.292958	0.887	0.573	1.1401676411477e-09	0
ZEB1	3.19955787987309e-14	0.267167	0.535	0.296	1.17107017961235e-09	0
FAM172A	3.44188806751789e-14	0.280849	0.839	0.525	1.25976545159222e-09	0
NSMCE2	3.58304065477982e-14	0.285986	0.792	0.487	1.31142871005596e-09	0
TCF12	3.77400692107686e-14	0.274102	0.981	0.735	1.38132427318334e-09	0
STAU2	3.79722770663677e-14	0.252507	0.745	0.446	1.38982331290612e-09	0
UBE2K	3.93229686183638e-14	0.255596	0.794	0.48	1.43925997440073e-09	0
GPRIN3	4.58373449642193e-14	0.259579	0.692	0.401	1.67769266303539e-09	0
DENND4A	4.74981289801896e-14	0.27047	0.805	0.509	1.73847901880392e-09	0
IFI16	4.91241577123109e-14	0.28235	0.884	0.598	1.79799329642829e-09	0
FCGBP	6.45013546624545e-14	0.289103	0.383	0.194	2.3608140820005e-09	0
ZNF292	7.61103833141635e-14	0.26518	0.818	0.505	2.7857161396817e-09	0
TBC1D14	7.97462804807049e-14	0.280973	0.835	0.552	2.91879361187428e-09	0
RSRC1	8.48194016466273e-14	0.25825	0.698	0.421	3.1044749196682e-09	0
ZFAND3	8.87446267117902e-14	0.272768	0.966	0.706	3.24814208227823e-09	0
VPS13B	9.70927138677841e-14	0.27096	0.897	0.598	3.55369042027477e-09	0
ATP2C1	1.01737410956527e-13	0.289751	0.842	0.534	3.72369097841984e-09	0
ATM	1.05049232911069e-13	0.282263	0.957	0.671	3.84490697377803e-09	0
AL162414	1.06073594273657e-13	0.269891	0.42	0.217	3.88239962401012e-09	0
GOLGA4	1.09236195397498e-13	0.277896	0.88	0.578	3.99815398774381e-09	0
STAG1	1.19552398744812e-13	0.275207	0.912	0.632	4.37573734645887e-09	0
DIP2A	1.20007239808792e-13	0.252829	0.771	0.47	4.39238498424159e-09	0
DYRK1A	1.21948561728126e-13	0.263859	0.803	0.497	4.46343930781113e-09	0
CDK13	1.46806058951871e-13	0.258314	0.797	0.478	5.37324856369741e-09	0
RAB1A	1.56118171985374e-13	0.252787	0.801	0.497	5.71408121283666e-09	0
CACNA1A	1.60202179463864e-13	0.257426	0.681	0.408	5.8635599705569e-09	0
STAT3	1.75039632980988e-13	0.250906	0.728	0.442	6.40662560673715e-09	0
GLS	1.85638394058427e-13	0.253412	0.803	0.493	6.79455086093249e-09	0
PIK3R5	1.91173676647771e-13	0.259417	0.756	0.469	6.99714773898505e-09	0
TMEM163	2.22923227577231e-13	0.335106	0.619	0.397	8.15921305255425e-09	0
DLEU2	2.55772454015868e-13	0.284278	0.91	0.601	9.36152758943478e-09	0
TBC1D8	2.85383612120423e-13	0.261547	0.557	0.325	1.04453255872196e-08	0
AFF1	3.01454128045346e-13	0.277411	0.872	0.573	1.10335225405877e-08	0
ZMYM2	3.37300469238742e-13	0.251069	0.779	0.478	1.23455344746072e-08	0
SCIN	3.88421285820281e-13	0.25613	0.602	0.348	1.42166074823081e-08	0
CAMKMT	4.08623368029174e-13	0.263027	0.561	0.332	1.49560238932358e-08	0
MIS18BP1	4.47569304608381e-13	0.260553	0.771	0.48	1.63814841179714e-08	0
ARL15	4.55376686919153e-13	0.276672	0.884	0.596	1.66672421179279e-08	0
AC008050	4.87418423264325e-13	0.266742	0.323	0.152	1.78400017098975e-08	0
ANKRD11	5.82483902466107e-13	0.262746	0.919	0.61	2.1319493314162e-08	0
EIF4G3	6.65315039546324e-13	0.266234	0.955	0.697	2.4351195762435e-08	0
CCDC91	6.75031570404084e-13	0.255346	0.732	0.465	2.47068305083599e-08	0
ANKRD17	1.01131821696889e-12	0.269328	0.91	0.576	3.70152580592783e-08	0
MGAT5	1.06607629253088e-12	0.271536	0.869	0.566	3.90194583829227e-08	0
EPB41L3	1.18000015359274e-12	0.253478	0.833	0.507	4.31891856216479e-08	0
IMMP2L	1.23582544552466e-12	0.27445	0.752	0.503	4.5232447131648e-08	0
TTC28	1.73384783577299e-12	0.260309	0.702	0.441	6.34605646371271e-08	0
AL008633	1.8418491674636e-12	0.25657	0.591	0.351	6.74135213783353e-08	0
KHDRBS3	2.0860476805498e-12	0.253614	0.638	0.382	7.63514311558031e-08	0
VTI1A	2.3513103248023e-12	0.261036	0.861	0.567	8.60603091980889e-08	0
RPS6KA2	2.84776729452007e-12	0.267666	0.773	0.5	1.04231130746729e-07	0
COP1	3.85896978285989e-12	0.25514	0.874	0.565	1.41242153022455e-07	0
PRKN	4.20267281460502e-12	0.266861	0.794	0.509	1.53822027687358e-07	0
HIST1H2AC	4.70287643495555e-12	0.268892	0.707	0.457	1.72129980395808e-07	0
ATRX	4.7621771512487e-12	0.250478	0.88	0.548	1.74300445912854e-07	0
FTH1	5.98589101770333e-12	-0.383378	0.634	0.649	2.19089597138959e-07	0
TANC2	8.31270350206029e-12	0.263644	0.818	0.531	3.04253260878909e-07	0
DENND1A	8.64928477003286e-12	0.251169	0.831	0.538	3.16572471867973e-07	0
KANSL1	1.01592486039519e-11	0.269403	0.97	0.672	3.71838658153244e-07	0
SSBP2	1.4212515409594e-11	0.262278	0.792	0.532	5.20192276506549e-07	0
DOCK10	1.52443562185673e-11	0.265134	0.946	0.692	5.57958681955783e-07	0
PCDH9	1.62421350175282e-11	-0.392003	0.621	0.601	5.9447838377655e-07	0
CTTNBP2	1.70041432351369e-11	0.251607	0.794	0.504	6.22368646549244e-07	0
GRID2	1.99876368878049e-11	0.303532	0.7	0.506	7.31567497730547e-07	0
TBC1D5	2.22107866401033e-11	0.263211	0.944	0.677	8.1293700181442e-07	0
ARID1B	2.40620980736293e-11	0.263117	0.946	0.665	8.80696851592905e-07	0
TCF4	2.96417733708054e-11	0.257714	0.887	0.596	1.08491854714485e-06	0
SPIDR	7.66374451052633e-11	0.256033	0.904	0.604	2.80500712829774e-06	0
USP15	8.41199011093772e-11	0.266273	0.953	0.637	3.07887250050431e-06	0
WWOX	1.24341375032506e-10	0.262368	0.797	0.559	4.55101866756475e-06	0
CTSB	4.77946421593959e-10	0.252674	0.869	0.562	1.74933169767605e-05	0
SBF2	6.3460176113227e-10	0.253209	0.899	0.618	2.32270590592022e-05	0
CADM2	9.2209015244306e-08	-0.346094	0.499	0.515	0.00337494216695684	0
RPS15	6.85085408077066e-06	-0.318174	0.289	0.353	0.250748110210287	0
KCNIP4	1.00221538074844e-05	-0.294354	0.619	0.566	0.366820851507737	0
RPS6	2.25151701321805e-05	-0.327083	0.306	0.36	0.824077742007938	0
GAPDH	4.42119814730727e-05	-0.291201	0.422	0.431	1	0
FTL	4.8795879019295e-05	-0.273841	0.715	0.607	1	0
NRXN1	8.28523698873621e-05	-0.342991	0.407	0.417	1	0
RPL23A	9.51524760040945e-05	-0.303769	0.233	0.29	1	0
RPS18	0.000107902749067016	-0.305443	0.289	0.337	1	0
FAU	0.000112910824577103	-0.272453	0.223	0.283	1	0
RPL35	0.000120907053945722	-0.257557	0.281	0.334	1	0
RPS23	0.000179064031842153	-0.292134	0.304	0.344	1	0
RPL19	0.000184784081683004	-0.335718	0.281	0.327	1	0
ATP5F1E	0.000283929042608405	-0.250077	0.229	0.283	1	0
SYT1	0.000375427727945869	-0.285464	0.522	0.488	1	0
RPS4X	0.000384266671134226	-0.28573	0.223	0.269	1	0
RPS20	0.000430931919448022	-0.273778	0.268	0.312	1	0
RPS27	0.000434463625751565	-0.339098	0.298	0.327	1	0
RPS27A	0.000448637356166503	-0.305053	0.33	0.354	1	0
EIF1	0.000478973605164125	-0.251074	0.317	0.345	1	0
RPL32	0.000526244145721582	-0.28309	0.328	0.353	1	0
RPLP2	0.000733214077054606	-0.268179	0.345	0.368	1	0
CLU	0.000862060078631195	-0.288208	0.385	0.392	1	0
RPS25	0.0011627999623832	-0.273288	0.332	0.356	1	0
PPP2R2B	0.00142968434938918	-0.327194	0.291	0.313	1	0
RPL3	0.00158111299047273	-0.271252	0.345	0.357	1	0
RPS3A	0.00191527177760902	-0.267484	0.281	0.305	1	0
RPL18A	0.00198000316075894	-0.259494	0.203	0.245	1	0
SPARCL1	0.00234771940303653	-0.289372	0.37	0.373	1	0
RPS8	0.0026895299228091	-0.259354	0.405	0.398	1	0
PTPRD	0.00294752217812513	-0.284954	0.499	0.447	1	0
RPL41	0.00294984372144173	-0.263396	0.465	0.426	1	0
NCAM2	0.00295148288269439	-0.304988	0.27	0.29	1	0
NCAM1	0.00312503887102834	-0.276913	0.206	0.241	1	0
RPL10	0.00462095117628953	-0.254209	0.439	0.411	1	0
RPLP1	0.00711539469335936	-0.274183	0.48	0.43	1	0
IL1RAPL1	0.00764078691398196	-0.301868	0.396	0.378	1	0
NRXN3	0.00869472070078919	-0.268945	0.478	0.429	1	0
RPS15	4.71591986951238e-68	0.777268	0.665	0.217	1.72607383144023e-63	1
HLA-DRA	9.85067394852125e-64	0.669059	0.766	0.352	3.60544517189826e-59	1
RPL13	1.51927001714629e-62	0.703755	0.814	0.402	5.56068018975715e-58	1
RPS19	2.27958421033063e-59	0.676765	0.763	0.371	8.34350616823115e-55	1
FTL	1.89304815690671e-58	0.754551	0.879	0.556	6.92874555909426e-54	1
RPS28	1.53245626480118e-57	0.663301	0.715	0.311	5.6089431747988e-53	1
C1QA	1.80025152499766e-57	0.640538	0.695	0.29	6.58910060664393e-53	1
CD74	8.07585966034587e-57	0.584932	0.922	0.553	2.95584539428319e-52	1
RPS2	2.01892216292916e-56	0.698869	0.708	0.301	7.38945700853701e-52	1
RPLP1	2.84209596097214e-56	0.747754	0.736	0.343	1.04023554267541e-51	1
RPL19	9.27744437224617e-56	0.779475	0.607	0.21	3.39563741468582e-51	1
RPL7A	9.10212278860332e-55	0.646749	0.61	0.214	3.3314679618567e-50	1
RPS27A	5.65084990657252e-53	0.717585	0.632	0.246	2.06826757430461e-48	1
RPL13A	1.6427131877633e-52	0.669854	0.72	0.335	6.01249453853245e-48	1
TMSB10	1.17905318016583e-51	0.707786	0.668	0.289	4.31545254472496e-47	1
C1QC	1.18354450161659e-51	0.625403	0.695	0.333	4.33189123036687e-47	1
RPL3	2.83590473148134e-51	0.668498	0.637	0.253	1.03796949076948e-46	1
RPS9	2.69905023478404e-50	0.598681	0.647	0.268	9.87879376433307e-46	1
RPL18	3.88187042230681e-50	0.57652	0.632	0.244	1.42080339326852e-45	1
C1QB	5.53580753451358e-50	0.594713	0.804	0.439	2.02616091570731e-45	1
RPL17	7.65141127188926e-50	0.632202	0.655	0.282	2.80049303962419e-45	1
RPL11	6.27408918769351e-49	0.698392	0.685	0.319	2.2963793835877e-44	1
TMSB4X	1.03121371338735e-48	0.592816	0.889	0.588	3.77434531236903e-44	1
AIF1	1.87640407626704e-48	0.61465	0.524	0.168	6.86782655954499e-44	1
RPL28	3.32319638034299e-48	0.663052	0.718	0.36	1.21632310716934e-43	1
RPL41	5.16436404977559e-48	0.655138	0.705	0.344	1.89020888585836e-43	1
NACA	6.41363329218813e-48	0.648547	0.622	0.261	2.34745392127378e-43	1
RPS18	3.46932509619217e-47	0.673742	0.592	0.228	1.2698076784573e-42	1
RPL35	3.61706818309354e-47	0.594964	0.597	0.22	1.32388312569407e-42	1
RPL10	1.84433028613604e-45	0.636132	0.688	0.326	6.75043328028652e-41	1
RPL6	1.99658115573315e-45	0.634403	0.635	0.272	7.3076866880989e-41	1
RPS6	4.6514153584479e-45	0.669704	0.615	0.249	1.70246453534552e-40	1
HLA-DPA1	1.24783640956248e-44	0.530458	0.587	0.237	4.56720604263965e-40	1
RPL37A	2.38037082852338e-44	0.676634	0.685	0.344	8.71239526947841e-40	1
RPS14	3.90449827786442e-44	0.608076	0.602	0.253	1.42908541468116e-39	1
AC120193	8.52632554304614e-44	0.567637	0.723	0.336	3.12072041201032e-39	1
RPS23	1.01085861942647e-43	0.658933	0.587	0.243	3.69984363296281e-39	1
RPS3	1.11496677700237e-43	0.606087	0.607	0.263	4.08088990050636e-39	1
B2M	1.26333488348099e-42	0.514181	0.811	0.478	4.62393200702876e-38	1
RPS25	1.27903281265922e-42	0.649728	0.602	0.259	4.68138799761399e-38	1
RPL26	1.43499482907801e-42	0.64329	0.582	0.246	5.25222457390843e-38	1
RPL8	1.80690341014052e-42	0.56211	0.564	0.208	6.61344717145533e-38	1
EEF1B2	8.90892083995067e-42	0.536756	0.456	0.144	3.26075411663035e-37	1
HLA-C	1.75297317634645e-41	0.4911	0.547	0.202	6.41605712274564e-37	1
APOE	2.2921869385229e-41	0.587502	0.673	0.329	8.38963341368766e-37	1
RPS8	4.65534869354928e-41	0.648689	0.645	0.314	1.70390417532597e-36	1
FAU	5.05355522198955e-41	0.58886	0.506	0.18	1.8496517468004e-36	1
RPL32	6.27575651023728e-41	0.632672	0.592	0.259	2.29698964031195e-36	1
RPL7	6.65246656176457e-41	0.513091	0.438	0.133	2.43486928627145e-36	1
RPS12	1.07745720439908e-40	0.584972	0.529	0.205	3.94360111382109e-36	1
RPLP2	1.07961070175178e-40	0.607844	0.612	0.273	3.95148312948169e-36	1
TPT1	2.15665053208002e-40	0.604619	0.73	0.405	7.89355661246609e-36	1
RPS4X	2.2220957614225e-40	0.600552	0.489	0.173	8.13309269638248e-36	1
RPS27	4.29368703350388e-40	0.680816	0.557	0.235	1.57153239113276e-35	1
FAM177B	4.48321123834927e-40	0.519223	0.589	0.243	1.64090014534822e-35	1
RPL10A	9.68148962427048e-40	0.526586	0.489	0.168	3.54352201737924e-35	1
RPS16	1.16665064003248e-39	0.535979	0.516	0.194	4.27005800758288e-35	1
RPS13	1.86653347595338e-39	0.51198	0.446	0.14	6.83169917533696e-35	1
RPL12	2.55575096233167e-39	0.553733	0.526	0.205	9.35430409723014e-35	1
RPL23A	5.54931813669968e-39	0.615662	0.506	0.191	2.03110593121345e-34	1
EEF1G	1.13510241244408e-38	0.516169	0.484	0.177	4.15458833978658e-34	1
RPS11	1.36615095827908e-38	0.626924	0.544	0.231	5.00024912239726e-34	1
RPL15	1.53175769749963e-38	0.543474	0.531	0.214	5.60638634861839e-34	1
TYROBP	3.78114869785918e-38	0.483139	0.537	0.219	1.38393823490344e-33	1
GABARAP	4.13980593272413e-38	0.485182	0.461	0.158	1.51521036943636e-33	1
RPS21	6.12598430129678e-38	0.492063	0.441	0.141	2.24217151411764e-33	1
RPLP0	1.39503510971499e-37	0.467499	0.504	0.189	5.10596800506782e-33	1
RPL38	3.41836882153485e-37	0.540202	0.486	0.178	1.25115717236997e-32	1
SERF2	4.33395915587025e-37	0.450422	0.514	0.198	1.58627239064007e-32	1
RPL5	6.15153580781046e-37	0.557207	0.627	0.319	2.25152362101671e-32	1
RPS7	8.86897372843669e-37	0.513278	0.486	0.184	3.24613307434511e-32	1
EIF1	1.02268338874002e-36	0.526964	0.572	0.254	3.74312347112736e-32	1
EEF1A1	1.66566330966083e-36	0.562808	0.771	0.462	6.09649427968961e-32	1
RPS3A	2.14615609662815e-36	0.542825	0.524	0.218	7.85514592926869e-32	1
RPSA	4.66865481531086e-36	0.460502	0.496	0.189	1.70877434895193e-31	1
RPS15A	5.63647705216664e-36	0.49587	0.474	0.175	2.06300696586351e-31	1
RPL27	7.57408892060763e-36	0.475089	0.431	0.145	2.7721922858316e-31	1
SAT1	6.83250422116582e-35	0.403661	0.95	0.711	2.5007648699889e-30	1
RPL22	1.01112973768785e-34	0.52037	0.481	0.184	3.70083595291128e-30	1
RPL14	1.10716006215972e-34	0.570202	0.526	0.229	4.05231654351078e-30	1
RPL21	1.24360063651945e-34	0.529241	0.514	0.211	4.55170268972485e-30	1
RPL23	1.49376137980381e-34	0.565035	0.534	0.225	5.46731602621994e-30	1
RPS24	1.88312953147861e-34	0.596592	0.668	0.372	6.89244239816487e-30	1
HLA-DPB1	2.77553034506341e-34	0.462737	0.559	0.245	1.01587186159666e-29	1
RPL36A	3.55244035431015e-34	0.596113	0.474	0.187	1.30022869408106e-29	1
RPL37	4.84080819128178e-34	0.556483	0.587	0.286	1.77178420609104e-29	1
NME2	5.57542610875578e-34	0.423582	0.375	0.112	2.0406617100657e-29	1
RPS20	8.24922813907898e-34	0.542348	0.526	0.219	3.0192999911843e-29	1
RPL27A	9.31936935874106e-34	0.536726	0.491	0.194	3.41098237899282e-29	1
RPS29	9.79938424875794e-34	0.487133	0.496	0.204	3.58667262888789e-29	1
RACK1	2.15661891283312e-33	0.499567	0.519	0.226	7.8934408828605e-29	1
RPL18A	7.5867839538726e-33	0.535516	0.438	0.16	2.77683879495691e-28	1
FTH1	8.22883739869203e-33	0.57486	0.836	0.577	3.01183677629527e-28	1
ATP5F1E	1.72587127377024e-32	0.502756	0.481	0.192	6.31686144912647e-28	1
APOC1	3.19919730286213e-32	0.457836	0.398	0.132	1.17093820482057e-27	1
HLA-DRB1	1.30278521846156e-31	0.45797	0.594	0.302	4.76832417809117e-27	1
RPL29	1.67513307255585e-31	0.47355	0.458	0.177	6.13115455886165e-27	1
YBX1	2.52200951994193e-31	0.501522	0.499	0.213	9.23080704393945e-27	1
RPL31	3.91854648378951e-31	0.453454	0.511	0.224	1.4342271985318e-26	1
PFDN5	5.79498608593781e-31	0.408645	0.428	0.156	2.1210228573141e-26	1
UQCRB	6.25419014985756e-31	0.46637	0.428	0.153	2.28909613674937e-26	1
RPL34	8.38700674334997e-31	0.492513	0.547	0.256	3.06972833813352e-26	1
HLA-B	1.14076162828315e-30	0.408565	0.599	0.29	4.17530163567914e-26	1
UBA52	2.5446396801167e-30	0.461959	0.448	0.17	9.31363569319514e-26	1
OAZ1	9.11275585297766e-30	0.429891	0.486	0.213	3.33535976974835e-25	1
RPL36AL	1.24817516191692e-29	0.383095	0.32	0.089	4.56844591013213e-25	1
RPS5	2.52637356265904e-29	0.387733	0.358	0.114	9.24677987668834e-25	1
RPL36	4.03569900597799e-28	0.415338	0.471	0.194	1.477106193178e-23	1
TOMM7	5.37514964197102e-28	0.370185	0.348	0.111	1.96735852045781e-23	1
RPS26	5.92505705525283e-28	0.443313	0.39	0.142	2.16863013279309e-23	1
BTF3	1.03288352639108e-27	0.356517	0.335	0.106	3.780456994944e-23	1
CD81	1.03882513019437e-27	0.394798	0.564	0.276	3.80220385902443e-23	1
RPL35A	1.63215910949076e-27	0.39284	0.458	0.186	5.97386555664711e-23	1
RPL30	3.90263921915285e-27	0.473112	0.469	0.214	1.42840498060214e-22	1
CEBPD	4.36259822510363e-27	0.45844	0.637	0.355	1.59675457637018e-22	1
APOC2	5.22281726422869e-27	0.445969	0.509	0.246	1.91160334688034e-22	1
RPL24	5.43355133439245e-27	0.441911	0.461	0.199	1.98873412390098e-22	1
RPL9	2.239986838633e-26	0.441085	0.458	0.202	8.19857582808066e-22	1
ASAH1	8.45325247295098e-26	0.407973	0.673	0.393	3.09397493762479e-21	1
ABHD15-AS1	1.42818088133322e-25	0.393793	0.62	0.327	5.22728484376772e-21	1
RPS17	4.82308369495524e-25	0.356012	0.37	0.134	1.76529686319057e-20	1
PTMA	5.01201329521463e-25	0.411337	0.627	0.346	1.83444698618151e-20	1
AP003086	2.24208006656398e-24	0.403928	0.582	0.297	8.20623725163082e-20	1
SNHG6	2.92177719363765e-24	0.346551	0.388	0.158	1.06939967064332e-19	1
RPL4	2.98691632476399e-24	0.389098	0.401	0.167	1.09324124402687e-19	1
RPL39	4.71852968964212e-24	0.41276	0.411	0.167	1.72702905170591e-19	1
BST2	2.31684242981478e-23	0.316229	0.332	0.119	8.47987497736509e-19	1
CD14	3.71790726155453e-23	0.372039	0.403	0.169	1.36079123680157e-18	1
CTSZ	1.51431474737124e-22	0.340424	0.531	0.275	5.54254340685346e-18	1
CD68	1.64787954890378e-22	0.28104	0.3	0.101	6.03140393694274e-18	1
NPC2	1.89837631863137e-22	0.362237	0.431	0.201	6.94824716382268e-18	1
AC079793	2.39993662115014e-22	0.353775	0.474	0.225	8.78400802707164e-18	1
AC018362	5.40637289096667e-22	0.338996	0.368	0.149	1.97878654182271e-17	1
LAPTM5	8.53216717296111e-22	0.346295	0.66	0.402	3.1228585069755e-17	1
HIF1A-AS3	2.21260848504375e-21	0.377686	0.385	0.163	8.09836831610863e-17	1
CTSB	2.31651842126252e-21	0.354566	0.846	0.589	8.47868907366294e-17	1
IL13RA1	2.36482121699144e-21	0.350648	0.708	0.432	8.65548213631035e-17	1
AC044781	2.84972193833108e-21	0.346177	0.466	0.219	1.04302672664856e-16	1
HLA-DMA	5.48582806677242e-21	0.323521	0.421	0.2	2.00786793071937e-16	1
ATP6V0B	6.18763845909686e-21	0.287751	0.345	0.134	2.26473755241404e-16	1
ANKUB1	7.68912881369181e-21	0.33838	0.456	0.214	2.81429803709934e-16	1
HLA-E	1.1670334106662e-20	0.342255	0.594	0.355	4.27145898637937e-16	1
HSPA1A	1.22995237550405e-20	0.420719	0.695	0.452	4.50174868958236e-16	1
CEBPB	1.48495283030166e-20	0.337289	0.426	0.198	5.43507585418712e-16	1
PABPC1	2.06294376368086e-20	0.333843	0.801	0.559	7.55058046944831e-16	1
SLC25A6	3.22172029326725e-20	0.284518	0.332	0.128	1.17918184453875e-15	1
CYBA	3.83291233533256e-20	0.341551	0.547	0.311	1.40288424385507e-15	1
ACTB	3.93731684099287e-20	0.35947	0.73	0.483	1.4410973369718e-15	1
ITM2B	4.76590835863318e-20	0.322763	0.859	0.596	1.74437011834333e-15	1
FCGR3A	5.57934101664672e-20	0.348127	0.577	0.331	2.04209460550286e-15	1
IL18	7.0197471141952e-20	0.341614	0.738	0.489	2.56929764126658e-15	1
AC010894	1.31321725817516e-19	0.289168	0.343	0.139	4.80650648664689e-15	1
HAMP	1.6080889090499e-19	0.408472	0.521	0.278	5.88576621601354e-15	1
S100A11	2.05496668571625e-19	0.313804	0.335	0.139	7.52138356639005e-15	1
GPR34	2.16119824048401e-19	0.342454	0.509	0.277	7.91020167999552e-15	1
DUSP1	2.32447071112868e-19	0.371385	0.332	0.136	8.50779524980208e-15	1
OGFRL1	2.63720388361814e-19	0.340371	0.698	0.447	9.65242993443075e-15	1
TMA7	2.90578919078211e-19	0.281019	0.338	0.139	1.06354790171816e-14	1
FCER1G	3.03258020472184e-19	0.291895	0.363	0.159	1.10995468073024e-14	1
ATP5MC2	4.72869935889575e-19	0.31914	0.373	0.169	1.73075125234943e-14	1
ATP5MD	5.82726290281003e-19	0.269826	0.31	0.123	2.1328364950575e-14	1
HLA-A	7.03259860060445e-19	0.318759	0.406	0.195	2.57400141380724e-14	1
H3F3B	1.14344820738209e-18	0.307751	0.428	0.211	4.1851347838392e-14	1
RPS4Y1	1.14688587381746e-18	0.290382	0.297	0.113	4.19771698675928e-14	1
EEF2	1.27975760433917e-18	0.300664	0.335	0.143	4.68404080764179e-14	1
MS4A6A	3.68742543265416e-18	0.33593	0.826	0.561	1.34963458260575e-13	1
RAB11A	4.16466978897607e-18	0.328827	0.534	0.301	1.52431078946313e-13	1
SRGN	5.59578350069143e-18	0.366816	0.652	0.394	2.04811271908807e-13	1
COX4I1	5.7514494597756e-18	0.277132	0.327	0.138	2.10508801677247e-13	1
NPM1	1.02591087554178e-17	0.299303	0.335	0.147	3.75493639557048e-13	1
CTSS	1.37302173367465e-17	0.315729	0.612	0.382	5.02539684742257e-13	1
AC012368	1.46135888559278e-17	0.306894	0.453	0.236	5.34871965715812e-13	1
CD86	1.58631165284167e-17	0.323419	0.7	0.447	5.8060592805658e-13	1
MSR1	3.45241060343322e-17	0.337634	0.632	0.382	1.26361680496259e-12	1
SLC11A1	4.91270837764571e-17	0.356334	0.746	0.506	1.79810039330211e-12	1
DDX5	6.74176612265667e-17	0.281577	0.932	0.726	2.46755381855357e-12	1
RCSD1	7.31773556080608e-17	0.314697	0.781	0.537	2.67836439261063e-12	1
HIF1A	7.86825791407885e-17	0.336473	0.741	0.496	2.879861079132e-12	1
HLA-DRB5	9.00123649792623e-17	0.315868	0.34	0.16	3.29454257060598e-12	1
RNASEK	9.7765881075324e-17	0.269779	0.358	0.166	3.57832901323793e-12	1
FCGR2A	1.11825982780521e-16	0.310733	0.579	0.343	4.09294279574986e-12	1
MYL6	1.60007692471774e-16	0.251529	0.322	0.14	5.85644155215941e-12	1
CTSH	1.88606110939827e-16	0.277624	0.426	0.221	6.9031722665086e-12	1
VSIG4	2.3621132976874e-16	0.328746	0.514	0.289	8.64557088086566e-12	1
GAPDH	2.62720767292869e-16	0.351335	0.584	0.373	9.61584280368631e-12	1
ENTPD1-AS1	3.36850751012706e-16	0.31763	0.625	0.385	1.23290743378160e-11	1
RGS10	4.36315495014941e-16	0.312006	0.65	0.431	1.59695834330419e-11	1
IL10RA	4.90924787352018e-16	0.302192	0.574	0.349	1.79683381418712e-11	1
SERP1	8.63556613719779e-16	0.265903	0.398	0.199	3.16070356187576e-11	1
TRIM22	8.81956226331238e-16	0.287364	0.632	0.383	3.22804798399496e-11	1
RGS1	1.37212721771568e-15	0.372174	0.466	0.255	5.02212282956117e-11	1
FGL2	1.95989602758441e-15	0.267904	0.33	0.154	7.17341545056169e-11	1
EEF1D	3.24921883516938e-15	0.276358	0.368	0.185	1.18924658586035e-10	1
ELMO1-AS1	4.0547349488491e-15	0.259114	0.34	0.161	1.48407353862826e-10	1
LINC02256	4.37701737745794e-15	0.273203	0.416	0.224	1.60203213032338e-10	1
CSF1R	4.58072660842164e-15	0.289745	0.866	0.628	1.6765917459484e-10	1
CST3	6.10773182582007e-15	0.273256	0.564	0.343	2.23549092556841e-10	1
RPS27L	6.39963852071772e-15	0.267269	0.348	0.172	2.34233169496789e-10	1
FAM13A	6.91602097568246e-15	0.30508	0.771	0.53	2.53133283730954e-10	1
COX7C	7.34665447828417e-15	0.279565	0.295	0.132	2.68894900559679e-10	1
CREG1	9.72118769712191e-15	0.27963	0.458	0.262	3.55805190902359e-10	1
ARRB2	1.2339395849477e-14	0.273822	0.602	0.387	4.51634227486709e-10	1
C1orf162	1.9433034564531e-14	0.262203	0.327	0.158	7.11268498096399e-10	1
CLEC7A	2.00729193925789e-14	0.269814	0.539	0.34	7.3468892268778e-10	1
MAFB	2.33178463539886e-14	0.279543	0.305	0.138	8.53456494402336e-10	1
ARPC1B	2.60986052441471e-14	0.276838	0.542	0.345	9.55235050541029e-10	1
PRMT2	2.64676035700287e-14	0.279311	0.781	0.538	9.6874075826662e-10	1
AC008957	2.89829200756353e-14	0.269689	0.398	0.214	1.06080385768833e-09	1
RNF144B	3.08068979796791e-14	0.294436	0.605	0.379	1.12756327295424e-09	1
PTPN18	3.10497834895958e-14	0.256355	0.534	0.323	1.1364531255027e-09	1
TMIGD3	3.80668732334128e-14	0.293889	0.491	0.298	1.39328562721614e-09	1
REL	3.95834709562733e-14	0.279094	0.632	0.42	1.44879462047056e-09	1
SHOC1	4.10471906142196e-14	0.284742	0.476	0.269	1.50236822367105e-09	1
ACSL1	4.97975424552702e-14	0.318328	0.688	0.477	1.82263985140535e-09	1
SLC8A1-AS1	5.17113590262562e-14	0.261452	0.38	0.194	1.89268745172e-09	1
PSAP	8.56115246953842e-14	0.274856	0.751	0.524	3.13346741537576e-09	1
KCTD12	9.19361743197002e-14	0.2614	0.524	0.314	3.36495591627535e-09	1
HSPA1B	9.52638487399853e-14	0.313591	0.431	0.242	3.4867521277322e-09	1
AL034397	1.01425474828518e-13	0.323573	0.476	0.291	3.71227380419857e-09	1
ARHGDIB	1.05945000966004e-13	0.256587	0.499	0.298	3.87769298035669e-09	1
TUBA1B	1.66326396530618e-13	0.303498	0.514	0.324	6.08771243941716e-09	1
UGCG	2.06853845669886e-13	0.281509	0.582	0.366	7.5710576053635e-09	1
SEC14L1	2.14504689076556e-13	0.280819	0.662	0.452	7.85108612489102e-09	1
H3F3A	2.16093842214902e-13	0.257984	0.484	0.288	7.90925071890763e-09	1
ANAPC16	2.72079459999385e-13	0.26131	0.582	0.373	9.9583803154375e-09	1
CD63	3.13709046912891e-13	0.257314	0.34	0.175	1.14820648260587e-08	1
HLA-DMB	3.14199997785561e-13	0.265592	0.481	0.289	1.15000341189493e-08	1
SCIN	3.16236235216654e-13	0.30239	0.582	0.371	1.15745624451647e-08	1
PLSCR1	3.22162588378342e-13	0.279973	0.66	0.438	1.17914728972357e-08	1
SESN1	5.63024725168829e-13	0.270216	0.542	0.339	2.06072679659043e-08	1
MS4A4A	6.31072793694475e-13	0.25328	0.441	0.247	2.30978953220115e-08	1
MIR181A1HG	9.37155515505185e-13	0.313806	0.461	0.274	3.43008290230053e-08	1
SOAT1	1.44497223667872e-12	0.250413	0.569	0.37	5.28874288346778e-08	1
TNFRSF1B	1.49160452062077e-12	0.280985	0.63	0.436	5.45942170592408e-08	1
VSIR	1.64563823675459e-12	0.256655	0.597	0.387	6.02320051034548e-08	1
CPVL	1.67214131631619e-12	0.30079	0.594	0.396	6.1202044318489e-08	1
MAN1A1	2.06634214741398e-12	0.271518	0.635	0.414	7.5630188937499e-08	1
GLUL	2.09903567669611e-12	0.280033	0.567	0.359	7.68268048027542e-08	1
USP53	2.28312835911453e-12	0.280583	0.708	0.481	8.35647810719508e-08	1
STX7	2.8969683590954e-12	0.260087	0.811	0.574	1.06031938911251e-07	1
SYT1	3.51534005164228e-12	-0.424248	0.398	0.534	1.28664961230159e-07	1
GALNT2	6.00203727333355e-12	0.264972	0.788	0.562	2.19680566241281e-07	1
PELI1	7.06239520842044e-12	0.266697	0.71	0.506	2.58490727023396e-07	1
RGS12	1.08720790493233e-11	0.255546	0.612	0.421	3.97928965284283e-07	1
ARHGAP6	1.21730325036057e-11	0.280118	0.647	0.446	4.45545162664471e-07	1
AL392172	1.24138002389012e-11	0.270705	0.738	0.5	4.54357502544023e-07	1
CREM	1.6475665318265e-11	0.286924	0.401	0.238	6.03025826313816e-07	1
ZFP36L2	1.71589442174218e-11	0.276451	0.615	0.411	6.28034517301857e-07	1
ACTG1	2.38417069988638e-11	0.262044	0.378	0.219	8.72630317865414e-07	1
GPR183	3.06781956106983e-11	0.251018	0.33	0.173	1.12285263754717e-06	1
TTC7A	4.87004056212291e-11	0.266186	0.71	0.519	1.78248354614261e-06	1
HIST1H2AC	8.55056367621012e-11	0.279552	0.675	0.484	3.12959181112967e-06	1
TXNIP	8.82525309472442e-11	0.263584	0.537	0.356	3.23013088520009e-06	1
AC131944	9.16776548291284e-11	0.28608	0.317	0.166	3.35549384440093e-06	1
ABHD3	1.02626166196615e-10	0.265683	0.564	0.372	3.75622030896232e-06	1
HCLS1	1.03243448027844e-10	0.251785	0.814	0.57	3.77881344126711e-06	1
RAPGEF1	1.40179607038508e-10	0.25185	0.869	0.643	5.13071379721644e-06	1
GPR155	7.27002728442428e-10	0.270164	0.481	0.324	2.66090268637213e-05	1
NRXN3	7.9089472734307e-10	-0.376436	0.345	0.478	2.89475379154837e-05	1
CD163	9.26572638616985e-10	0.259474	0.441	0.274	3.39134851460203e-05	1
SPTLC3	1.56655960179404e-09	0.276795	0.355	0.214	5.73376479852635e-05	1
KCNIP4	1.66128093005962e-09	-0.358813	0.524	0.603	6.08045433211122e-05	1
P4HA1	2.31511407792143e-09	0.258571	0.625	0.452	8.47354903660022e-05	1
CSMD1	8.43240089080609e-09	-0.362084	0.39	0.514	0.000308634305004394	1
PCDH9	1.04766629923212e-08	-0.347156	0.562	0.623	0.000383456342181947	1
RBFOX1	1.1847073931918e-08	-0.343933	0.474	0.559	0.00043361475298213	1
LSAMP	2.47498028274512e-08	-0.365036	0.317	0.44	0.00090586753328754	1
SPARCL1	3.07312080808171e-08	-0.348696	0.282	0.404	0.00112479294696599	1
GRIA2	2.77832915631327e-07	-0.299935	0.154	0.265	0.0101689625450222	1
PEX5L	2.86086467337999e-07	-0.282552	0.098	0.204	0.0104710507910381	1
IQCJ-SCHIP1	4.81582421104436e-07	-0.299252	0.194	0.312	0.0176263981948435	1
MAP1B	4.91892081858347e-07	-0.315697	0.224	0.338	0.0180037420880973	1
PTPRD	5.37932569071726e-07	-0.333116	0.401	0.485	0.0196888699605943	1
NLGN1	1.56726040194118e-06	-0.303023	0.199	0.305	0.0573632979714493	1
RALYL	1.81781987602916e-06	-0.288545	0.169	0.277	0.0665340252825432	1
CADM2	3.36634800658562e-06	-0.308044	0.479	0.521	0.12321170338904	1
MEG3	4.82361617772265e-06	-0.301143	0.385	0.473	0.176549175720827	1
DPP10	5.62244924921314e-06	-0.292788	0.355	0.451	0.20578726497045	1
LRP1B	8.23791160345442e-06	-0.297574	0.373	0.455	0.301515802598035	1
ANKS1B	1.7021372612291e-05	-0.301821	0.31	0.382	0.622999258982463	1
NTM	2.00928801258926e-05	-0.271903	0.164	0.254	0.735419505487796	1
NRXN1	2.29351322305759e-05	-0.321573	0.363	0.432	0.839448774771307	1
CLU	3.32082710157415e-05	-0.285379	0.332	0.41	1	1
FGF14	3.55675770371999e-05	-0.278221	0.207	0.297	1	1
DLGAP1	6.66471788849423e-05	-0.27393	0.315	0.395	1	1
ROBO2	7.10393941114877e-05	-0.275068	0.295	0.373	1	1
MAGI2	8.52106235537663e-05	-0.304304	0.322	0.39	1	1
ADGRL3	9.50114706896203e-05	-0.25521	0.207	0.287	1	1
PLCB1	0.000112798279336044	-0.255189	0.181	0.262	1	1
LRRTM4	0.000147441530043304	-0.280624	0.259	0.335	1	1
CNTNAP2	0.000163796844167445	-0.279105	0.363	0.429	1	1
PPP2R2B	0.000185564464572161	-0.301659	0.257	0.324	1	1
CTNNA2	0.000580626873181507	-0.252494	0.234	0.304	1	1
NRG3	0.000726315361749515	-0.268355	0.38	0.424	1	1
NCAM2	0.000825473474849436	-0.255599	0.237	0.3	1	1
OPCML	0.00149532966285535	-0.268736	0.292	0.344	1	1
IFNGR1	1.15395242756535e-28	-0.583222	0.247	0.677	4.22358128013192e-24	2
CD74	3.57459085433151e-28	-0.603209	0.305	0.726	1.30833599859388e-23	2
A2M	9.34239478205177e-28	-0.593537	0.233	0.659	3.41940991417877e-23	2
LHFPL2	3.84796899401468e-27	-0.586362	0.355	0.75	1.40839513149931e-22	2
RNASET2	1.02401588440745e-26	-0.543682	0.444	0.831	3.7480005385197e-22	2
PLXDC2	3.8956647130695e-26	-0.263801	0.835	0.922	1.42585224163057e-21	2
PADI2	5.79612209031548e-26	-0.586651	0.158	0.556	2.12143864627637e-21	2
HLA-DRA	6.55179543754755e-25	-0.523951	0.154	0.528	2.39802264809678e-20	2
TMSB4X	1.40806765553193e-24	-0.567545	0.344	0.738	5.15366842601242e-20	2
ARHGEF6	2.53566829137614e-24	-0.462811	0.151	0.539	9.28079951326581e-20	2
LRRK1	2.70830270765084e-24	-0.545681	0.265	0.67	9.91265874027282e-20	2
HLA-DRB1	4.48038272042795e-24	-0.467837	0.093	0.441	1.63986487950383e-19	2
LINC02232	4.64932031840869e-24	-0.577717	0.272	0.678	1.70169772974076e-19	2
C1QB	7.64392626344785e-24	-0.532424	0.222	0.603	2.79775345168455e-19	2
MCF2L	1.0555290036496e-23	-0.487317	0.229	0.671	3.8633417062579e-19	2
ABCC4	1.52582432913215e-23	-0.534554	0.369	0.754	5.58466962705658e-19	2
SH3KBP1	2.90475866936582e-23	-0.503713	0.344	0.751	1.06317072057458e-18	2
RPS2	2.98891847117504e-23	-0.560596	0.125	0.469	1.09397404963478e-18	2
AC012150	3.13826941127735e-23	-0.509131	0.118	0.456	1.14863798722162e-18	2
SOCS6	4.4657086129799e-23	-0.499289	0.19	0.555	1.63449400943677e-18	2
RPS19	5.23920472828544e-23	-0.511755	0.172	0.54	1.91760132259975e-18	2
LIMS1	6.60270782322848e-23	-0.511423	0.251	0.648	2.41665709037986e-18	2
IPCEF1	1.35299461771876e-22	-0.544411	0.297	0.684	4.95209560031243e-18	2
DOCK8	1.6379855283974e-22	-0.433544	0.599	0.886	5.99519083248733e-18	2
NCKAP1L	4.04025551713626e-22	-0.470356	0.247	0.635	1.47877392182704e-17	2
APOC2	6.16996632913053e-22	-0.474014	0.065	0.37	2.25826937612506e-17	2
USP53	1.01613006690207e-21	-0.517475	0.237	0.608	3.71913765786825e-17	2
VSIR	1.18920908459686e-21	-0.444151	0.154	0.506	4.35262417053298e-17	2
GPCPD1	4.2862048626041e-21	-0.43592	0.208	0.557	1.56879384176172e-16	2
IL18	4.57549674603011e-21	-0.462732	0.251	0.621	1.67467756401448e-16	2
RPL28	5.7928740681104e-21	-0.530587	0.183	0.513	2.12024983766909e-16	2
APBB1IP	6.55161508563142e-21	-0.404905	0.627	0.888	2.39795663749195e-16	2
ENTPD1	8.27196091124716e-21	-0.486755	0.29	0.688	3.02762041312557e-16	2
SPATA13	9.19723346310868e-21	-0.465277	0.265	0.668	3.36627941983241e-16	2
CYBA	9.30559819965368e-21	-0.427384	0.115	0.429	3.40594199705524e-16	2
FAM149A	1.05179647810905e-20	-0.473798	0.244	0.643	3.84968028952693e-16	2
B2M	1.14345554284431e-20	-0.474866	0.269	0.631	4.18516163236447e-16	2
COTL1	1.21873688185633e-20	-0.434513	0.158	0.5	4.46069886128237e-16	2
LPIN2	1.75944455679069e-20	-0.416775	0.222	0.604	6.43974302230962e-16	2
WDFY4	2.23936266697841e-20	-0.447261	0.283	0.671	8.19629129740768e-16	2
SUSD6	2.85549147425904e-20	-0.463709	0.312	0.701	1.04513843449355e-15	2
TGFBR2	3.00239022614586e-20	-0.455682	0.301	0.707	1.09890484667164e-15	2
CDK6	3.49884991104697e-20	-0.446158	0.179	0.52	1.2806140559423e-15	2
RIN3	4.11348598555967e-20	-0.484265	0.362	0.783	1.50557700557469e-15	2
SRGAP2C	4.2539907117753e-20	-0.45846	0.294	0.675	1.55700314041688e-15	2
C1QA	6.11902038313757e-20	-0.447729	0.136	0.453	2.23962265043218e-15	2
EPB41L2	6.56771889801705e-20	-0.404853	0.599	0.871	2.40385079386322e-15	2
TMEM156	6.78856315890269e-20	-0.440539	0.168	0.526	2.48468200178997e-15	2
AP1B1	6.79851317303979e-20	-0.413192	0.233	0.597	2.48832380646429e-15	2
ARL5A	6.98663021827691e-20	-0.421621	0.176	0.523	2.55717652619153e-15	2
ST3GAL6	8.39309256019441e-20	-0.42652	0.186	0.531	3.07195580795676e-15	2
CSF1R	1.01857781270076e-19	-0.464637	0.387	0.757	3.72809665226605e-15	2
RPLP1	1.13442308280676e-19	-0.530365	0.179	0.504	4.15210192538103e-15	2
PICALM	1.28349036112345e-19	-0.403874	0.591	0.874	4.69770307074795e-15	2
SERPINB9	1.33796507602594e-19	-0.444764	0.197	0.551	4.89708597476255e-15	2
SRGAP2B	1.46798758708726e-19	-0.474694	0.38	0.751	5.37298136749807e-15	2
COLEC12	1.88745063654728e-19	0.408482	0.158	0.028	6.9082580748267e-15	2
UGCG	2.26927324234199e-19	-0.431574	0.158	0.481	8.30576699429593e-15	2
RASSF8	3.28565433536787e-19	-0.503857	0.244	0.593	1.20258234328799e-14	2
GPRIN3	3.88916883618716e-19	-0.426599	0.19	0.556	1.42347468573286e-14	2
MGAT4A	4.0769054370521e-19	-0.460613	0.484	0.831	1.49218815901544e-14	2
AL392172	4.63851793490674e-19	-0.475466	0.251	0.631	1.69774394935522e-14	2
AL034397	4.70454640834897e-19	-0.452314	0.1	0.392	1.72191103091981e-14	2
ABHD15-AS1	4.70767700977482e-19	-0.417007	0.14	0.461	1.72305686234768e-14	2
FTL	4.90036101150627e-19	-0.562716	0.369	0.7	1.79358113382141e-14	2
JAZF1	5.39896466035159e-19	-0.480178	0.419	0.791	1.97607505533529e-14	2
LPCAT2	5.53484434508257e-19	-0.453894	0.351	0.742	2.02580837874367e-14	2
CHST11	6.44022819819502e-19	-0.370449	0.659	0.89	2.35718792282136e-14	2
STX7	7.51828704390261e-19	-0.442913	0.33	0.703	2.75176824093879e-14	2
LRCH1	8.46960759920426e-19	-0.466072	0.355	0.739	3.09996107738475e-14	2
USP6NL	8.70450781762646e-19	-0.436363	0.237	0.61	3.18593690632946e-14	2
ZNRF2	8.90595296034478e-19	-0.422904	0.222	0.569	3.25966784301579e-14	2
HLA-DPA1	9.56665791134473e-19	-0.379695	0.086	0.381	3.50149246213128e-14	2
CX3CR1	1.10576091898364e-18	-0.467563	0.176	0.504	4.04719553957201e-14	2
C1QC	1.13543760880644e-18	-0.444212	0.168	0.484	4.15581519199244e-14	2
TBC1D1	1.17190976112473e-18	-0.42423	0.254	0.614	4.28930691669263e-14	2
ATP8B4	1.41735656316905e-18	-0.47094	0.437	0.803	5.18766675685504e-14	2
CYFIP1	1.45486351017569e-18	-0.456202	0.423	0.769	5.32494593359405e-14	2
IL13RA1	1.48205924392419e-18	-0.401971	0.211	0.569	5.42448503868692e-14	2
CCDC26	1.54206070833371e-18	-0.611579	0.201	0.511	5.6440963985722e-14	2
RPL13	1.57302773132146e-18	-0.465081	0.229	0.572	5.75743879940967e-14	2
MTHFD1L	1.61936971538642e-18	-0.45007	0.341	0.722	5.92705509528585e-14	2
GALNT2	1.80438571056636e-18	-0.450916	0.308	0.691	6.60423213924394e-14	2
ANOS1	1.91025260893728e-18	-0.428426	0.19	0.517	6.99171557397133e-14	2
ADGRG1	2.0964692075131e-18	-0.393524	0.151	0.471	7.67328694641869e-14	2
ANKRD44	2.16424356555972e-18	-0.438817	0.498	0.841	7.92134787430512e-14	2
RPL6	2.17667827518763e-18	-0.482346	0.125	0.42	7.96686015501423e-14	2
RCSD1	2.3016295247215e-18	-0.436373	0.297	0.667	8.42419422343317e-14	2
LNCAROD	2.32482727086541e-18	-0.497597	0.376	0.745	8.50910029409449e-14	2
KCNK13	2.39939511649791e-18	-0.443713	0.143	0.46	8.78202606589401e-14	2
MYO1F	2.64825330874651e-18	-0.437835	0.33	0.715	9.69287193534309e-14	2
TAB2	3.17152301093971e-18	-0.451731	0.355	0.735	1.16080913723404e-13	2
MYOF	3.2440499115748e-18	-0.386134	0.168	0.496	1.18735470813549e-13	2
KLHL5	3.25985974819576e-18	-0.408978	0.24	0.604	1.19314126643713e-13	2
TMCC3	3.26720892988237e-18	-0.39121	0.115	0.416	1.19583114042625e-13	2
NFATC2	3.45073312200771e-18	-0.448426	0.305	0.668	1.26300282998604e-13	2
FMNL3	3.4757152125503e-18	-0.413846	0.287	0.655	1.27214652494553e-13	2
RUBCNL	3.83772207951486e-18	-0.418058	0.222	0.551	1.40464465832323e-13	2
KCNIP1	3.85276008763786e-18	-0.505438	0.229	0.569	1.41014871967633e-13	2
SFMBT2	4.39279789302768e-18	-0.437966	0.545	0.865	1.60780795682706e-13	2
PALD1	5.09550648009805e-18	-0.462685	0.394	0.754	1.86500632678069e-13	2
C3	6.35261296472828e-18	-0.462889	0.401	0.797	2.3251198712202e-13	2
SCIN	7.41702659131133e-18	-0.452115	0.168	0.483	2.71470590268586e-13	2
PRAM1	7.55411839428499e-18	-0.366453	0.14	0.445	2.76488287349225e-13	2
2025-03-03	7.98675259293927e-18	-0.430146	0.183	0.505	2.9232313165417e-13	2
ST8SIA4	8.61528992251084e-18	-0.421891	0.24	0.596	3.15328226453819e-13	2
VASH1	8.91644143372317e-18	-0.365199	0.14	0.444	3.26350672915702e-13	2
PTPN18	9.94296819493913e-18	-0.353859	0.133	0.432	3.63922578902967e-13	2
PLA2G4A	1.05139037918129e-17	-0.407587	0.215	0.552	3.84819392684145e-13	2
RGS10	1.06315106054986e-17	-0.392636	0.215	0.548	3.89123919671854e-13	2
TMSB10	1.18122281397221e-17	-0.475874	0.147	0.44	4.3233936214197e-13	2
DENND3	1.64532765933944e-17	-0.442504	0.466	0.816	6.0220637659483e-13	2
ALPK1	1.92120539846569e-17	-0.444546	0.319	0.674	7.03180387892426e-13	2
GPR34	2.34840110901671e-17	-0.390955	0.108	0.388	8.59538289911206e-13	2
LRRC8C	2.69706339142669e-17	-0.399954	0.201	0.532	9.87152171896082e-13	2
CSF2RA	2.84508363247375e-17	-0.426207	0.262	0.603	1.04132906032172e-12	2
TGFBR1	3.18904684203958e-17	-0.438204	0.337	0.683	1.16722303465491e-12	2
SUCLG2	3.22282394926166e-17	-0.419518	0.251	0.595	1.17958579366926e-12	2
LINC01141	3.32790240113767e-17	-0.394896	0.09	0.36	1.2180455578404e-12	2
GNG7	3.51189434458588e-17	-0.401258	0.283	0.65	1.28538844906188e-12	2
AIF1	4.27786641641485e-17	-0.433369	0.057	0.305	1.565741887072e-12	2
TM6SF1	4.83590404397595e-17	-0.340938	0.133	0.427	1.76998923913564e-12	2
FCGR3A	5.16072817745699e-17	-0.365529	0.143	0.451	1.88887812023103e-12	2
KCTD12	6.93783504692257e-17	-0.34809	0.129	0.422	2.53931700552413e-12	2
BHLHE41	7.35221079265346e-17	-0.427855	0.258	0.606	2.69098267221909e-12	2
ARHGAP31	8.68769542240042e-17	-0.400254	0.165	0.47	3.17978340155278e-12	2
ARL17B	1.09191746098887e-16	-0.371667	0.097	0.357	3.99652709896537e-12	2
CDYL	1.22083464147465e-16	-0.386065	0.244	0.595	4.46837687126137e-12	2
SKAP2	1.34974537359147e-16	-0.439626	0.384	0.748	4.94020304188216e-12	2
SORL1	1.36073043792744e-16	-0.42403	0.516	0.843	4.98040947585824e-12	2
PRKCH	1.48885718927617e-16	-0.383978	0.172	0.483	5.44936619846971e-12	2
ATF7IP	1.49287559935669e-16	-0.39522	0.272	0.613	5.4640739812054e-12	2
OLR1	1.54338768058949e-16	-0.384376	0.115	0.401	5.64895324972559e-12	2
RPL19	1.67972040964351e-16	-0.491755	0.097	0.361	6.14794467133621e-12	2
UBL3	1.78110325419125e-16	-0.387052	0.215	0.541	6.51901602066538e-12	2
APMAP	1.86444716562564e-16	-0.329803	0.151	0.448	6.8240630709064e-12	2
CD53	2.11470892974387e-16	-0.38639	0.272	0.611	7.74004615375553e-12	2
DCAF6	2.13933344286905e-16	-0.40242	0.294	0.643	7.83017433424501e-12	2
JAK2	2.31674781831455e-16	-0.393939	0.312	0.67	8.4795286898131e-12	2
SAMSN1	2.3673038489462e-16	-0.424175	0.29	0.631	8.664568817528e-12	2
AC079015	2.4092113593638e-16	-0.334155	0.09	0.361	8.81795449640746e-12	2
CDC42SE2	2.57811007081783e-16	-0.39007	0.265	0.613	9.43614067020035e-12	2
HPS3	2.72229732643638e-16	-0.352707	0.133	0.412	9.96388044448981e-12	2
MKNK1	2.88101596651057e-16	-0.391168	0.305	0.651	1.05448065390253e-11	2
EEF1A1	3.05366431396989e-16	-0.456431	0.283	0.6	1.11767167555612e-11	2
CTTNBP2NL	3.17521055282283e-16	-0.390454	0.197	0.497	1.16215881443868e-11	2
HAMP	3.29566935118349e-16	-0.425724	0.111	0.392	1.20624793922667e-11	2
ENTPD1-AS1	3.48381099576635e-16	-0.393339	0.194	0.504	1.27510966256044e-11	2
BCL2	3.72813656802079e-16	-0.433889	0.226	0.544	1.36453526526129e-11	2
ITGAV	4.04411602786121e-16	-0.384973	0.211	0.536	1.48018690735748e-11	2
ST6GAL1	4.42951173187652e-16	-0.363027	0.62	0.874	1.62124558898412e-11	2
CAB39	4.48357152806979e-16	-0.385049	0.29	0.64	1.64103201498882e-11	2
ZFP36L2	4.82131244974947e-16	-0.40794	0.211	0.52	1.7646485697328e-11	2
CMIP	5.03413872168018e-16	-0.418811	0.43	0.802	1.84254511352216e-11	2
SLC25A37	5.04599277424692e-16	-0.391752	0.323	0.69	1.84688381530212e-11	2
TET2	5.27502824272046e-16	-0.384816	0.308	0.655	1.93071308711812e-11	2
ADAM17	5.33087350829135e-16	-0.351301	0.176	0.472	1.95115301276972e-11	2
FAM135A	5.40673496365714e-16	-0.405203	0.323	0.658	1.97891906404815e-11	2
TRIM22	5.65787516729329e-16	-0.350107	0.194	0.504	2.07083888998102e-11	2
EML4	6.02829670465598e-16	-0.397622	0.315	0.651	2.20641687687114e-11	2
TLN2	6.50022068604275e-16	-0.425603	0.355	0.729	2.37914577329851e-11	2
SRGAP2	6.91966016946683e-16	-0.342659	0.642	0.875	2.53266481862655e-11	2
P2RY12	6.95598216330877e-16	-0.42002	0.262	0.596	2.54595903159264e-11	2
CARD8	7.11328272883966e-16	-0.344928	0.197	0.503	2.6035326115826e-11	2
ATG4C	7.4717720097876e-16	-0.349849	0.186	0.49	2.73474327330236e-11	2
HCLS1	1.09033419749866e-15	-0.400802	0.333	0.7	3.99073219626485e-11	2
RPL13A	1.11446652436878e-15	-0.428333	0.197	0.488	4.07905892584218e-11	2
ARHGAP12	1.15301922207091e-15	-0.397709	0.351	0.709	4.22016565470174e-11	2
RPS3	1.15893336680398e-15	-0.41178	0.133	0.401	4.24181201583926e-11	2
MEF2A	1.2833959449521e-15	-0.294703	0.724	0.91	4.69735749811917e-11	2
ABI1	1.3456430143364e-15	-0.38632	0.305	0.661	4.92518799677267e-11	2
OTULINL	1.37440813445356e-15	-0.345307	0.161	0.457	5.03047121291348e-11	2
SLA	1.4507555571725e-15	-0.362539	0.237	0.576	5.30991041480706e-11	2
PCCA	1.51948628027449e-15	-0.376781	0.276	0.616	5.56147173443267e-11	2
RPS11	1.67196456490771e-15	-0.416537	0.1	0.36	6.11955750401872e-11	2
RASSF4	1.69795498744189e-15	-0.402736	0.297	0.638	6.21468504953607e-11	2
FOXP2	1.71499770103798e-15	-0.447068	0.366	0.724	6.2770630855691e-11	2
BACH1	1.74467628144626e-15	-0.424002	0.366	0.711	6.38568965772145e-11	2
RPS8	1.95376278383018e-15	-0.447114	0.172	0.451	7.15096716509685e-11	2
LRMP	2.05770128847187e-15	-0.364384	0.233	0.576	7.5313924859359e-11	2
RPL11	2.13521835760834e-15	-0.457271	0.19	0.464	7.8151127106823e-11	2
FAM177B	2.23148003206693e-15	-0.362895	0.115	0.381	8.16744006536817e-11	2
CD58	2.27924379395542e-15	-0.330985	0.108	0.367	8.34226021025624e-11	2
LAPTM5	2.31572101139872e-15	-0.354568	0.211	0.526	8.47577047382045e-11	2
CCDC18-AS1	2.35225533126703e-15	-0.373312	0.237	0.568	8.60948973797047e-11	2
GALNT10	2.38916384420477e-15	-0.361304	0.204	0.518	8.74457858617386e-11	2
IGSF21	2.47268515888072e-15	-0.417759	0.358	0.717	9.05027495001931e-11	2
PTPRC	2.4865147008125e-15	-0.424593	0.484	0.847	9.10089245644383e-11	2
RAB11A	2.57939126319273e-15	-0.345955	0.14	0.411	9.44082996241172e-11	2
ARHGDIB	2.81178975821131e-15	-0.315856	0.125	0.4	1.02914316940292e-10	2
AC044781	2.90514028833096e-15	-0.362735	0.082	0.328	1.06331039693202e-10	2
NAV3	2.95066779006883e-15	-0.397213	0.552	0.823	1.07997391784309e-10	2
ITGB2	2.9780252997332e-15	-0.303548	0.097	0.355	1.08998703995535e-10	2
RICTOR	3.03286103193667e-15	-0.35331	0.276	0.613	1.11005746629914e-10	2
GSN	3.58365593330802e-15	-0.362173	0.24	0.552	1.31165390815007e-10	2
RGS12	3.66162126505517e-15	-0.331458	0.215	0.528	1.34018999922284e-10	2
MIA2	3.69018594560943e-15	-0.351275	0.176	0.466	1.35064495795251e-10	2
AC025569	3.72490258879626e-15	-0.370349	0.122	0.397	1.36335159652532e-10	2
WASHC4	3.79769100081803e-15	-0.354036	0.265	0.606	1.38999288320941e-10	2
MAP3K8	3.80188705320352e-15	-0.362833	0.19	0.49	1.39152868034302e-10	2
CYBB	4.3226644163017e-15	-0.385382	0.265	0.6	1.58213840301059e-10	2
HDAC9	4.49936127294264e-15	-0.437888	0.373	0.687	1.64681121950974e-10	2
RPS15	4.98597572359216e-15	-0.441327	0.125	0.38	1.82491697459197e-10	2
ACTB	5.05621299302398e-15	-0.398693	0.287	0.605	1.85062451757671e-10	2
PLAGL1	5.22286176257059e-15	-0.343355	0.14	0.416	1.91161963371846e-10	2
RPS24	5.28442187283217e-15	-0.450655	0.222	0.5	1.9341512496753e-10	2
MLXIPL	5.48220896203093e-15	-0.29506	0.093	0.345	2.00654330219294e-10	2
LAIR1	5.53110833423418e-15	-0.326256	0.111	0.361	2.02444096141305e-10	2
LMO2	5.57815528314641e-15	-0.334462	0.072	0.299	2.04166061518442e-10	2
PIK3CD	6.16139098332899e-15	-0.318255	0.158	0.448	2.25513071380824e-10	2
SPATA6	6.1798118152746e-15	-0.41162	0.287	0.595	2.26187292250866e-10	2
ADCY7	6.38614874609016e-15	-0.315126	0.208	0.511	2.33739430255646e-10	2
INPP5D	7.14721646915481e-15	-0.390675	0.52	0.843	2.61595269987535e-10	2
IL17RA	7.20694722692001e-15	-0.353412	0.269	0.596	2.63781475452499e-10	2
RYR1	7.31857221541578e-15	-0.355485	0.254	0.58	2.67867061656433e-10	2
NACA	7.55988584245977e-15	-0.394963	0.14	0.403	2.7669938171987e-10	2
ARID1A	7.56133659025965e-15	-0.35614	0.258	0.58	2.76752480540093e-10	2
RPL3	7.57527285557611e-15	-0.410077	0.136	0.401	2.77262561786941e-10	2
KCNQ3	7.58189576940967e-15	-0.397886	0.52	0.818	2.77504967056163e-10	2
TBC1D4	7.63445065061277e-15	-0.353875	0.229	0.546	2.79428528263078e-10	2
LRMDA	8.54420611343969e-15	-0.264056	0.767	0.908	3.12726487958006e-10	2
ZMAT3	9.09718521176633e-15	-0.358613	0.147	0.42	3.32966075935859e-10	2
AC079793	9.1940311484995e-15	-0.334415	0.086	0.335	3.3651073406623e-10	2
TYROBP	1.05450056011981e-14	-0.336495	0.1	0.346	3.85957750009452e-10	2
SWAP70	1.07959610709607e-14	-0.341428	0.197	0.498	3.95142971158234e-10	2
PTTG1IP	1.14988992604344e-14	-0.311729	0.104	0.351	4.20871211831161e-10	2
MOB1A	1.25227315841086e-14	-0.297518	0.14	0.415	4.5834449870996e-10	2
TLR2	1.2684621780785e-14	-0.411683	0.351	0.691	4.64269841798513e-10	2
STAMBPL1	1.28637725234486e-14	-0.31124	0.129	0.411	4.70826938130744e-10	2
TFEC	1.30271869244589e-14	-0.344504	0.24	0.54	4.76808068622122e-10	2
STX18	1.35463555843571e-14	-0.330315	0.108	0.361	4.95810160743056e-10	2
EEF1G	1.36857249523483e-14	-0.361337	0.072	0.297	5.00911218980901e-10	2
TMBIM4	1.4068470259296e-14	-0.31661	0.179	0.464	5.14920079960492e-10	2
AL357522	1.41048276710012e-14	-0.395079	0.262	0.56	5.16250797586315e-10	2
SAT1	1.43276912814227e-14	-0.386857	0.534	0.827	5.24407828591353e-10	2
SIGLEC10	1.46638852771774e-14	-0.297242	0.1	0.349	5.3671286502997e-10	2
CREBBP	1.49300758109765e-14	-0.339845	0.272	0.621	5.4645570475755e-10	2
PHF20	1.5278754608089e-14	-0.32884	0.226	0.54	5.59217697410664e-10	2
PGM5	1.6748594949803e-14	-0.325033	0.151	0.42	6.13015323757738e-10	2
CNPY3	1.74321703969298e-14	-0.268119	0.057	0.285	6.38034868698029e-10	2
2025-03-07	1.93851534581525e-14	-0.340425	0.237	0.546	7.09516001721839e-10	2
FCGR1A	2.21843625867919e-14	-0.320425	0.104	0.349	8.11969855039172e-10	2
BTBD7	2.22796367487208e-14	-0.352159	0.251	0.564	8.15456984639929e-10	2
PPP4R3A	2.34058592926266e-14	-0.300185	0.154	0.416	8.56677855969425e-10	2
STK17A	2.37944622665879e-14	-0.308017	0.1	0.351	8.70901113419383e-10	2
MAML3	2.56200243023341e-14	-0.377472	0.538	0.825	9.37718509489732e-10	2
HNRNPA2B1	2.6260271251476e-14	-0.370274	0.362	0.73	9.61152188075275e-10	2
LINC01094	2.64203142463795e-14	-0.334164	0.197	0.501	9.67009921731736e-10	2
AOAH	3.03765703570297e-14	-0.408091	0.455	0.823	1.11181285163764e-09	2
RPL5	3.08974980440018e-14	-0.368926	0.176	0.448	1.13087932590851e-09	2
TANC1	3.10748356485188e-14	-0.335323	0.147	0.435	1.13737005957143e-09	2
FOXN3	3.20593113599686e-14	-0.364254	0.595	0.873	1.17340285508621e-09	2
PRKD3	3.26879225487776e-14	-0.355796	0.265	0.581	1.19641065320781e-09	2
RPS18	3.27631533308348e-14	-0.428927	0.122	0.367	1.19916417506188e-09	2
MPZL1	3.27870133016541e-14	-0.344239	0.237	0.55	1.20003747385384e-09	2
ZFHX3	3.70760920835524e-14	-0.399795	0.48	0.804	1.3570220463501e-09	2
TTC7A	3.98267225818384e-14	-0.366375	0.305	0.627	1.45769787321787e-09	2
PREX1	4.06550616922596e-14	-0.40084	0.459	0.815	1.4880159129984e-09	2
NCK2	4.06851556276521e-14	-0.392179	0.43	0.755	1.48911738112769e-09	2
RPL32	4.11801244355677e-14	-0.407674	0.136	0.392	1.50723373446621e-09	2
APOE	4.14575654201757e-14	-0.369251	0.186	0.47	1.51738835194385e-09	2
CAST	4.27821172843071e-14	-0.337832	0.237	0.538	1.56586827472292e-09	2
NUTM2A-AS1	4.51409241633689e-14	-0.311151	0.194	0.484	1.65220296530347e-09	2
FOXO3	4.64446175466093e-14	-0.376366	0.251	0.545	1.69991944682345e-09	2
U2SURP	4.73646031313617e-14	-0.309553	0.168	0.44	1.73359183921097e-09	2
HIVEP3	4.91178390779078e-14	-0.393891	0.355	0.675	1.7977620280905e-09	2
CAPZA1	4.99918236554041e-14	-0.311639	0.204	0.499	1.82975073761145e-09	2
SAMHD1	5.10984045810235e-14	-0.33697	0.251	0.567	1.87025270607004e-09	2
SH3RF3	5.15442586108873e-14	-0.389715	0.491	0.793	1.88657140941709e-09	2
TENT2	5.5544588110928e-14	-0.362547	0.301	0.639	2.03298746944808e-09	2
TIAM1	5.84157363664007e-14	-0.35293	0.28	0.619	2.13807436674663e-09	2
ITFG1	5.94815897749686e-14	-0.365011	0.308	0.638	2.17708566735363e-09	2
ARPC3	6.01468063712474e-14	-0.311576	0.154	0.416	2.20143325999403e-09	2
RAC1	6.28971514708707e-14	-0.313612	0.24	0.552	2.30209864098534e-09	2
SMURF2	6.37709069808714e-14	-0.330773	0.276	0.595	2.33407896640687e-09	2
TMIGD3	6.6267867251074e-14	-0.301143	0.125	0.398	2.42547020925656e-09	2
AP3B1	6.83235771798039e-14	-0.362784	0.308	0.639	2.500711248358e-09	2
SF3B1	7.10899798018201e-14	-0.286289	0.215	0.514	2.60196435072642e-09	2
AC006230	7.30353805538514e-14	-0.329139	0.129	0.391	2.67316796365152e-09	2
ETV5	7.75881450670804e-14	-0.327227	0.136	0.395	2.83980369760021e-09	2
ITGAM	7.83107843956714e-14	-0.317073	0.165	0.432	2.86625301966597e-09	2
RPS25	8.13602297863081e-14	-0.415322	0.147	0.393	2.97786577040866e-09	2
CD226	8.1414536710524e-14	-0.321378	0.086	0.317	2.97985345814189e-09	2
DNAJC13	8.16898762410206e-14	-0.33814	0.247	0.547	2.98993116029759e-09	2
HLA-DMA	8.20770349192507e-14	-0.25541	0.072	0.299	3.0041015550795e-09	2
RPS9	8.37991885324955e-14	-0.341969	0.151	0.415	3.06713409947787e-09	2
RPL18	8.54148686430724e-14	-0.335059	0.129	0.393	3.12626960720509e-09	2
SPNS2	8.63615517725154e-14	-0.278334	0.097	0.343	3.16091915642584e-09	2
MARCKS	9.00014905493337e-14	-0.307631	0.151	0.427	3.29414455559616e-09	2
TRPM7	9.66946963494206e-14	-0.306343	0.215	0.502	3.53912258108514e-09	2
UVRAG	1.03839687629504e-13	-0.367964	0.387	0.723	3.80063640692747e-09	2
TBC1D16	1.06687459907705e-13	-0.326568	0.14	0.4	3.90486772008189e-09	2
JPX	1.15820333640003e-13	-0.3112	0.215	0.507	4.23914003155774e-09	2
TSC22D2	1.19678507958162e-13	-0.31022	0.201	0.48	4.38035306977668e-09	2
RTTN	1.24264782387652e-13	-0.387102	0.204	0.479	4.54821530017045e-09	2
AC120193	1.29026926641617e-13	-0.381241	0.211	0.487	4.72251454200982e-09	2
TRIM38	1.31524191428575e-13	-0.293706	0.183	0.469	4.81391693047727e-09	2
POU2F2	1.31993940976163e-13	-0.330346	0.287	0.616	4.83111023366855e-09	2
FYB1	1.36167180242138e-13	-0.377412	0.563	0.874	4.9838549640425e-09	2
ARHGAP25	1.3727284504595e-13	-0.361785	0.333	0.667	5.02432340152683e-09	2
RASGEF1C	1.39095997542934e-13	-0.368705	0.29	0.624	5.09105260606893e-09	2
PACS1	1.41384709591697e-13	-0.358944	0.315	0.663	5.17482175576569e-09	2
CSNK1A1	1.43313484012992e-13	-0.341813	0.308	0.657	5.24541682835953e-09	2
LAT2	1.45396028630803e-13	-0.295947	0.201	0.503	5.32164004391604e-09	2
MIS18BP1	1.45553910288045e-13	-0.348407	0.301	0.628	5.32741867045273e-09	2
MIR646HG	1.47065500171103e-13	-0.386196	0.283	0.591	5.38274437176255e-09	2
HLA-B	1.48451942050042e-13	-0.286168	0.151	0.42	5.43348953097359e-09	2
TSPAN14	1.50926360751068e-13	-0.320981	0.262	0.588	5.52405572984984e-09	2
ADPGK	1.51170651606745e-13	-0.296335	0.151	0.411	5.53299701945846e-09	2
GNAI2	1.52460933718589e-13	-0.282965	0.165	0.433	5.58022263503408e-09	2
SLC38A2	1.56693226767302e-13	-0.29208	0.122	0.371	5.73512879291001e-09	2
MED13L	1.62577942820502e-13	-0.369974	0.556	0.863	5.95051528517318e-09	2
ALOX5	1.67591989337612e-13	-0.362526	0.319	0.655	6.13403440174595e-09	2
RNF166	1.73110532505365e-13	-0.278163	0.086	0.309	6.33601860022886e-09	2
RPL37A	1.73428534026561e-13	-0.395928	0.208	0.483	6.34765777390616e-09	2
YPEL2	1.78868719513322e-13	-0.312356	0.143	0.4	6.54677400290711e-09	2
STK4	1.88687141510848e-13	-0.327982	0.312	0.62	6.90613806643853e-09	2
MS4A6A	1.91179093074223e-13	-0.38033	0.358	0.691	6.99734598560962e-09	2
RPS6	2.22564869214748e-13	-0.439774	0.151	0.387	8.14609677812898e-09	2
DENND5A	2.23370612408244e-13	-0.324426	0.219	0.496	8.17558778475415e-09	2
TMEM163	2.23942636398022e-13	-0.488011	0.265	0.509	8.19652443480402e-09	2
YLPM1	2.25111573894701e-13	-0.276672	0.143	0.406	8.23930871611995e-09	2
ZMYM4	2.26679869559787e-13	-0.320469	0.258	0.57	8.29670990575778e-09	2
DLEU2	2.28170055327187e-13	-0.375055	0.401	0.761	8.35125219503039e-09	2
LINC01268	2.35489555232207e-13	-0.280482	0.104	0.353	8.61915321105400e-09	2
ETS2	2.58868738893664e-13	-0.311438	0.204	0.486	9.47485471224701e-09	2
MAP3K2	2.67098817986671e-13	-0.323338	0.265	0.566	9.77608383713016e-09	2
SLC29A3	2.75150557731747e-13	-0.261693	0.061	0.273	1.00707855635397e-08	2
RUNX2	2.76686673952929e-13	-0.362884	0.308	0.671	1.01270089533511e-08	2
SENP6	2.82133717588049e-13	-0.340671	0.341	0.68	1.03263761974402e-08	2
ACYP2	2.95430028378928e-13	-0.347486	0.186	0.464	1.08130344686972e-08	2
ATG10	2.9750030823524e-13	-0.323944	0.154	0.416	1.0888808781718e-08	2
PIK3AP1	2.97602334915522e-13	-0.368219	0.323	0.643	1.0892543060243e-08	2
ASAH1	2.97735229676553e-13	-0.330615	0.237	0.516	1.08974071413915e-08	2
STRBP	3.02904833063952e-13	-0.298286	0.172	0.452	1.10866197949737e-08	2
VOPP1	3.1093491305737e-13	-0.336201	0.276	0.588	1.13805287528128e-08	2
XRN2	3.11995086162502e-13	-0.306503	0.226	0.512	1.14193321486337e-08	2
ELMO1	3.11998102576414e-13	-0.285113	0.695	0.906	1.14194425523993e-08	2
SKI	3.16060295721065e-13	-0.309923	0.262	0.58	1.15681228836867e-08	2
SACM1L	3.21154501663229e-13	-0.29024	0.147	0.4	1.17545759153758e-08	2
RBM26	3.2150603010477e-13	-0.327456	0.251	0.575	1.17674422078647e-08	2
RBM33	3.36045231965163e-13	-0.310212	0.254	0.548	1.22995915351569e-08	2
ITM2B	3.46454519992094e-13	-0.354804	0.373	0.729	1.26805818862306e-08	2
RAP1A	3.67836807576854e-13	-0.362521	0.362	0.708	1.34631949941204e-08	2
AC087564	3.75408422719245e-13	-0.341013	0.122	0.361	1.37403236799471e-08	2
SYNDIG1	3.9636051340236e-13	-0.39935	0.455	0.74	1.45071911510398e-08	2
RAP1B	3.96722529225843e-13	-0.313365	0.254	0.555	1.45204412921951e-08	2
TPK1	4.04558462857341e-13	-0.348388	0.237	0.513	1.48072442990415e-08	2
RHOT1	4.07740823311104e-13	-0.301015	0.244	0.536	1.49237218740097e-08	2
FAM49B	4.44969283763421e-13	-0.338447	0.606	0.877	1.6286320755025e-08	2
GNB4	4.47729839721393e-13	-0.32472	0.29	0.606	1.63873598636427e-08	2
APPL2	4.56672799302647e-13	-0.315551	0.305	0.624	1.67146811272762e-08	2
SCAF8	4.71886394780424e-13	-0.316962	0.24	0.528	1.72715139353583e-08	2
RPL8	4.7390677951833e-13	-0.348325	0.108	0.344	1.73454620371504e-08	2
CUL3	4.7432299717272e-13	-0.30654	0.229	0.527	1.73606960195187e-08	2
CSF3R	4.74550672842962e-13	-0.338019	0.308	0.632	1.73690291767253e-08	2
SLC11A2	4.74577937185984e-13	-0.320477	0.222	0.514	1.73700270789442e-08	2
CBL	4.7504192527895e-13	-0.31084	0.24	0.545	1.73870095071349e-08	2
RAB12	4.81618185220062e-13	-0.287832	0.165	0.431	1.76277071972395e-08	2
ZNF124	4.83953256585253e-13	-0.292068	0.151	0.416	1.77131731442768e-08	2
NCOR2	5.09414564455256e-13	-0.308617	0.269	0.597	1.86450824736268e-08	2
PDCD6IP	5.16576844404032e-13	-0.285575	0.197	0.484	1.8907229082032e-08	2
SPP1	5.19197973235604e-13	-0.407801	0.401	0.707	1.90031650183963e-08	2
FBXL20	5.24825023014508e-13	-0.309828	0.183	0.452	1.9209120667354e-08	2
ARHGAP4	5.25889924490413e-13	-0.299032	0.125	0.359	1.92480971262736e-08	2
TRAF3IP3	5.35162584135206e-13	-0.282555	0.09	0.317	1.95874857419327e-08	2
PLD1	5.40569763201615e-13	-0.328338	0.197	0.481	1.97853939029423e-08	2
GAREM1	5.57408642045428e-13	-0.334109	0.229	0.526	2.04017137075047e-08	2
USP24	5.59736674375331e-13	-0.296532	0.272	0.584	2.04869220188115e-08	2
RAPGEF6	5.61406610385671e-13	-0.343337	0.326	0.641	2.05480433467259e-08	2
BTG1	5.7797521535246e-13	-0.301176	0.068	0.273	2.11544708571154e-08	2
KDM4B	5.81787299462235e-13	-0.306632	0.222	0.5	2.12939969476173e-08	2
OGFRL1	6.04243238472612e-13	-0.319847	0.265	0.567	2.21159067713361e-08	2
GMDS-DT	6.08481348906428e-13	-0.368101	0.29	0.604	2.22710258513242e-08	2
LINC02712	6.1503057094098e-13	-0.363815	0.143	0.403	2.25107339270108e-08	2
HCK	6.22206835804985e-13	-0.334265	0.294	0.612	2.27733923972983e-08	2
RPS28	6.25436816712545e-13	-0.354846	0.197	0.464	2.28916129284959e-08	2
MDM2	6.39186835943727e-13	-0.305022	0.122	0.356	2.33948773823764e-08	2
IRF8	6.4227555074117e-13	-0.303154	0.154	0.407	2.35079274326775e-08	2
PHYKPL	6.47004856881953e-13	-0.302106	0.204	0.484	2.36810247667364e-08	2
PHF21A	6.78555114979497e-13	-0.35002	0.33	0.648	2.48357957633646e-08	2
GLDN	6.99105452800079e-13	-0.381415	0.24	0.528	2.55879586779357e-08	2
HK2	7.04113188511489e-13	-0.269987	0.086	0.309	2.5771246812709e-08	2
AMPD3	7.19674699559058e-13	-0.28544	0.143	0.397	2.63408136785611e-08	2
RGS1	7.20624907736342e-13	-0.367087	0.115	0.353	2.63755922480578e-08	2
CAP1	7.34632504995591e-13	-0.288818	0.136	0.385	2.68882843153436e-08	2
FNBP1L	7.40796019325918e-13	-0.313482	0.183	0.452	2.71138751033479e-08	2
KCNMB1	7.48992211723935e-13	-0.281678	0.036	0.225	2.74138639413077e-08	2
HECTD1	7.66547824535002e-13	-0.293558	0.208	0.492	2.80564169258056e-08	2
LY86	7.74761275159061e-13	-0.346757	0.358	0.71	2.83570374320968e-08	2
BIN1	8.03299461703013e-13	-0.328836	0.254	0.566	2.9401563597792e-08	2
RREB1	8.06484946993209e-13	-0.342053	0.28	0.589	2.95181555448984e-08	2
CTSC	8.29929517824787e-13	-0.307413	0.24	0.538	3.0376250281905e-08	2
CTSS	8.52874315586486e-13	-0.29672	0.211	0.493	3.1216052824781e-08	2
FKBP5	8.69600213141247e-13	-0.383002	0.53	0.849	3.18282374011828e-08	2
RPL10	8.86630900687183e-13	-0.375783	0.201	0.468	3.24515775960516e-08	2
LNPEP	9.1383944764802e-13	-0.302451	0.176	0.435	3.34474376233652e-08	2
UBE2E1	9.25348109971375e-13	-0.323779	0.247	0.55	3.38686661730623e-08	2
IKZF1	9.41020965932041e-13	-0.357702	0.376	0.716	3.44423083740786e-08	2
AGO4	9.50431041702454e-13	-0.309274	0.262	0.551	3.47867265573515e-08	2
UBE3C	9.51288049064393e-13	-0.295107	0.226	0.512	3.48180938838059e-08	2
ANP32A	9.61168402645569e-13	-0.279452	0.222	0.518	3.51797247052305e-08	2
PCED1B	9.73433688128215e-13	-0.317834	0.168	0.429	3.56286464191808e-08	2
AKAP10	9.85508622726489e-13	-0.307648	0.254	0.564	3.60706011004122e-08	2
WWP2	1.0663379981359e-12	-0.28956	0.158	0.405	3.90290370697722e-08	2
SORT1	1.08804911232722e-12	-0.316607	0.269	0.588	3.98236855602886e-08	2
SSH2	1.11041069992554e-12	-0.297885	0.692	0.906	4.06421420279748e-08	2
ADAM28	1.12250155713896e-12	-0.368882	0.541	0.833	4.10846794928431e-08	2
KTN1	1.14125685049065e-12	-0.30526	0.265	0.579	4.17711419848084e-08	2
BTK	1.19305199476272e-12	-0.264806	0.097	0.316	4.36668960603102e-08	2
UBE2G2	1.27929008634973e-12	-0.27009	0.147	0.396	4.68232964504866e-08	2
RPL37	1.28681031850644e-12	-0.363104	0.165	0.408	4.70985444676542e-08	2
SMAP2	1.31577676215821e-12	-0.388209	0.43	0.785	4.81587452717527e-08	2
OXR1	1.32128127796882e-12	-0.374594	0.47	0.786	4.83602160549367e-08	2
TM9SF2	1.33256138601293e-12	-0.257039	0.168	0.432	4.87730792894594e-08	2
RHBDF2	1.33655243514432e-12	-0.358854	0.398	0.747	4.89191556787173e-08	2
ARMH3	1.35272476279941e-12	-0.326336	0.269	0.572	4.95110790432211e-08	2
RPL41	1.36289282175118e-12	-0.360817	0.215	0.488	4.98832401689151e-08	2
ARFIP1	1.379253920241e-12	-0.304417	0.186	0.44	5.04820727347407e-08	2
MAP3K5	1.42051875768536e-12	-0.364706	0.38	0.715	5.1992407050042e-08	2
PACS2	1.42936621952157e-12	-0.275917	0.147	0.397	5.2316233000709e-08	2
DENND6A	1.43340216707298e-12	-0.286531	0.14	0.389	5.24639527170383e-08	2
RPLP2	1.43469549935463e-12	-0.3799	0.165	0.404	5.25112899718789e-08	2
CYTH4	1.46609255637738e-12	-0.286653	0.151	0.405	5.36604536559683e-08	2
PTPRJ	1.51352224866976e-12	-0.382453	0.452	0.78	5.53964278235619e-08	2
GAB3	1.53475145321616e-12	-0.269966	0.222	0.507	5.61734379391646e-08	2
CSGALNACT1	1.53576034977628e-12	-0.396476	0.423	0.763	5.62103645621616e-08	2
PRMT2	1.56304102216731e-12	-0.323945	0.33	0.662	5.72088644523457e-08	2
NPL	1.57395201254348e-12	-0.339754	0.294	0.588	5.76082176111041e-08	2
AC118549	1.65947253786236e-12	-0.285113	0.179	0.444	6.07383543583001e-08	2
SOS2	1.68201543810854e-12	-0.307412	0.19	0.443	6.15634470502106e-08	2
BLNK	1.69169283450414e-12	-0.355504	0.341	0.665	6.19176494356859e-08	2
FLOT1	1.70084779981714e-12	-0.300231	0.154	0.401	6.22527303211072e-08	2
SETD3	1.73876995668728e-12	-0.278808	0.158	0.408	6.36407191847111e-08	2
PTPRE	1.76069367793658e-12	-0.378992	0.452	0.769	6.44431493061566e-08	2
FAM168A	1.83211187599615e-12	-0.349267	0.337	0.654	6.70571267733351e-08	2
PTPN2	1.83416304803406e-12	-0.343085	0.341	0.661	6.71322017210945e-08	2
RPL7A	1.84587575592272e-12	-0.35257	0.129	0.359	6.75608985425273e-08	2
DIP2A	1.96801619036326e-12	-0.311195	0.308	0.619	7.20313605834857e-08	2
NUDCD3	2.01062087309268e-12	-0.275285	0.14	0.38	7.35907345760651e-08	2
WDR70	2.02042819218489e-12	-0.344883	0.344	0.665	7.39496922621591e-08	2
BRAF	2.05579795517665e-12	-0.312747	0.262	0.567	7.52442609574204e-08	2
RPL27A	2.07046353420207e-12	-0.377486	0.097	0.31	7.57810358153299e-08	2
NAP1L1	2.07728535619332e-12	-0.287093	0.19	0.452	7.60307213220318e-08	2
RNF13	2.10715034567286e-12	-0.330176	0.341	0.65	7.71238098019725e-08	2
ATXN7	2.23192997299082e-12	-0.274275	0.19	0.464	8.16908689414371e-08	2
DENND11	2.26359211918951e-12	-0.270068	0.154	0.398	8.28497351544551e-08	2
DOP1A	2.26818462579046e-12	-0.285335	0.197	0.471	8.30178254885565e-08	2
ZFAND6	2.28407386447169e-12	-0.307549	0.251	0.536	8.35993875135283e-08	2
RALGAPA2	2.36132965674877e-12	-0.319844	0.28	0.581	8.64270267666619e-08	2
SSH1	2.36580634944299e-12	-0.302776	0.283	0.596	8.65908781959629e-08	2
IL6R	2.43663888979809e-12	-0.262276	0.161	0.417	8.91834200054997e-08	2
FEZ2	2.57892336942242e-12	-0.307998	0.211	0.488	9.43911742442299e-08	2
PARP9	2.58761065722302e-12	-0.297955	0.161	0.4	9.47091376650197e-08	2
AMBRA1	2.62354752436348e-12	-0.297444	0.183	0.437	9.60244629392276e-08	2
ARID2	2.63961356176281e-12	-0.304356	0.262	0.572	9.66124959740805e-08	2
HIPK3	2.64267383956421e-12	-0.297356	0.247	0.541	9.67245052018898e-08	2
TBC1D22A	2.70704513653667e-12	-0.365032	0.495	0.821	9.90805590423787e-08	2
ZFP36L1	2.71036056434758e-12	-0.352823	0.366	0.678	9.92019070156857e-08	2
CREB1	2.72888572159195e-12	-0.286716	0.186	0.444	9.98799462959868e-08	2
ATP2C1	2.79611534223271e-12	-0.358076	0.358	0.688	1.02340617641059e-07	2
TPM3	2.80161045680021e-12	-0.284479	0.151	0.388	1.02541744329345e-07	2
CRLF3	2.84070347348054e-12	-0.276301	0.186	0.45	1.03972587832861e-07	2
ASCC3	2.87333797662948e-12	-0.311006	0.276	0.57	1.05167043282615e-07	2
P3H2	2.90350176832072e-12	-0.323956	0.097	0.312	1.06271068222307e-07	2
RPL17	2.93348582042655e-12	-0.339343	0.176	0.424	1.07368514513432e-07	2
HTRA1	3.03195867027806e-12	-0.27656	0.172	0.44	1.10972719290847e-07	2
DISP1	3.10513063971826e-12	-0.366839	0.29	0.583	1.13650886544328e-07	2
LYST	3.30678183871365e-12	-0.324582	0.315	0.625	1.21031522078758e-07	2
LDLRAD4	3.36193442450842e-12	-0.310114	0.663	0.884	1.23050161871433e-07	2
LINC01374	3.49429442146013e-12	-0.362451	0.301	0.609	1.27894670119862e-07	2
MCM9	3.62502662837595e-12	-0.29792	0.093	0.3	1.32679599625188e-07	2
EXOC6	3.70457294769074e-12	-0.284207	0.222	0.494	1.35591074458429e-07	2
MICOS10	3.72560475413681e-12	-0.321218	0.14	0.376	1.36360859606162e-07	2
SIPA1L2	3.80862940552555e-12	-0.351721	0.33	0.641	1.39399644871641e-07	2
PAN3	3.84746364203414e-12	-0.336939	0.358	0.687	1.40821016762092e-07	2
ATAD2B	3.95549532894364e-12	-0.286036	0.262	0.551	1.44775084534666e-07	2
SPRED1	4.04929821777897e-12	-0.361069	0.333	0.647	1.48208364068928e-07	2
RPL15	4.09873072732992e-12	-0.324124	0.115	0.337	1.50017643351003e-07	2
LCOR	4.25866455131517e-12	-0.329934	0.33	0.639	1.55871381242687e-07	2
LINC02256	4.28413157437343e-12	-0.274107	0.1	0.313	1.56803499753642e-07	2
TAL1	4.31116551403539e-12	-0.254736	0.057	0.25	1.57792968979209e-07	2
RIN2	4.38192742068695e-12	-0.30882	0.29	0.604	1.60382925524563e-07	2
PHACTR4	4.55983310258306e-12	-0.296619	0.194	0.447	1.66894451387642e-07	2
SLC7A6	4.8017884217963e-12	-0.264666	0.158	0.396	1.75750258026166e-07	2
MAX	4.9621961499051e-12	-0.288803	0.208	0.468	1.81621341282677e-07	2
RBMX	4.99080289990469e-12	-0.285352	0.229	0.512	1.82668376939411e-07	2
MICU3	5.0154722016631e-12	-0.270126	0.179	0.436	1.83571298053071e-07	2
CIITA	5.04514319273086e-12	-0.312944	0.301	0.636	1.84657285997142e-07	2
SMAD4	5.06347461091223e-12	-0.264257	0.143	0.374	1.85328234233999e-07	2
EPB41	5.24177600725555e-12	-0.28757	0.229	0.515	1.9185424364156e-07	2
ARHGAP6	5.44487222056325e-12	-0.322344	0.254	0.552	1.99287768144835e-07	2
CAPZB	5.45430280947225e-12	-0.347208	0.441	0.755	1.99632937129494e-07	2
PTAFR	5.53184364214631e-12	-0.258632	0.104	0.321	2.02471009146197e-07	2
RPL34	5.55046340810104e-12	-0.344983	0.147	0.373	2.03152511199906e-07	2
MYH9	5.55740745087454e-12	-0.277541	0.172	0.416	2.03406670109459e-07	2
WDFY2	5.5821528508704e-12	-0.328071	0.308	0.627	2.04312376494708e-07	2
UTY	5.61675564683541e-12	-0.340155	0.229	0.503	2.05578873429823e-07	2
REL	5.6595433784533e-12	-0.290676	0.251	0.525	2.07144947194769e-07	2
C12orf75	5.82363649559064e-12	-0.283695	0.09	0.296	2.13150919375113e-07	2
DAP	5.90018731725096e-12	-0.268067	0.086	0.29	2.15952755998703e-07	2
RPL14	5.98494696906527e-12	-0.362268	0.129	0.346	2.19055044014758e-07	2
LPXN	6.10577501054215e-12	-0.262552	0.104	0.317	2.23477471160853e-07	2
PIK3R1	6.12396520287999e-12	-0.333405	0.366	0.703	2.2414325039061e-07	2
LYN	6.36022961527323e-12	-0.354015	0.441	0.755	2.32790764148615e-07	2
BROX	6.40144648648365e-12	-0.255342	0.079	0.285	2.34299342851788e-07	2
GASK1B	6.4049085300879e-12	-0.274302	0.072	0.269	2.34426057109747e-07	2
CARD11	6.62356927432022e-12	-0.30307	0.147	0.389	2.42429259009394e-07	2
KDM5A	6.64995493986737e-12	-0.260948	0.211	0.484	2.43395000754085e-07	2
CUL5	6.69290893423726e-12	-0.271247	0.176	0.427	2.44967159902018e-07	2
SDK1	6.77486013511904e-12	-0.377343	0.323	0.625	2.47966655805492e-07	2
TM7SF3	7.16487414192033e-12	-0.266505	0.115	0.333	2.62241558468426e-07	2
TLR1	7.18119900573061e-12	-0.274814	0.237	0.528	2.62839064808746e-07	2
LINC02649	7.27912570927178e-12	-0.287681	0.133	0.365	2.66423280085056e-07	2
MYO1E	7.39284644138053e-12	-0.334956	0.147	0.379	2.70585572600969e-07	2
BICRAL	7.4170527425269e-12	-0.299958	0.201	0.468	2.71471547429227e-07	2
FBXL4	7.42454419213486e-12	-0.256588	0.125	0.352	2.71745741976328e-07	2
IRAK3	7.44161240413019e-12	-0.350072	0.341	0.662	2.72370455603569e-07	2
HLA-E	7.44465273307128e-12	-0.262089	0.197	0.466	2.72481734683142e-07	2
FGD2	7.53938546756275e-12	-0.3185	0.315	0.621	2.75949047498264e-07	2
STX6	7.64946137322139e-12	-0.287477	0.161	0.402	2.79977935721276e-07	2
RPS27	7.9405179679937e-12	-0.390338	0.136	0.359	2.90630898146538e-07	2
LCORL	8.07976034558308e-12	-0.308397	0.233	0.501	2.95727308408686e-07	2
ZNF652	8.09102690881348e-12	-0.278243	0.208	0.48	2.96139675889482e-07	2
GABARAP	8.14876459230996e-12	-0.290682	0.075	0.273	2.98252932843137e-07	2
FCGBP	8.23737868627031e-12	-0.370326	0.086	0.289	3.0149629729618e-07	2
TBC1D8	8.34204400994793e-12	-0.327916	0.19	0.441	3.05327152808104e-07	2
AL392172	8.41078421122545e-12	-0.280802	0.133	0.363	3.07843112915063e-07	2
TBL1XR1	8.44014808943339e-12	-0.339406	0.416	0.738	3.08917860221352e-07	2
PKD2	8.5045304916209e-12	-0.28693	0.222	0.503	3.11274320523817e-07	2
EHBP1L1	8.52252608985224e-12	-0.267999	0.136	0.368	3.11932977414682e-07	2
PPHLN1	8.55748539800278e-12	-0.27405	0.179	0.436	3.132125230523e-07	2
AC008957	8.67791629058963e-12	-0.259305	0.09	0.301	3.17620414151871e-07	2
IL1RAP	9.09291156504063e-12	-0.269309	0.151	0.396	3.32809656192052e-07	2
IL6ST	9.333002393418e-12	-0.347294	0.401	0.728	3.41597220601492e-07	2
SGK3	9.59630200033284e-12	-0.310648	0.305	0.619	3.51234249514182e-07	2
ACTR2	9.8153425975045e-12	-0.29526	0.283	0.591	3.59251354411262e-07	2
HMGN1	9.86555893704643e-12	-0.27762	0.133	0.349	3.61089322654837e-07	2
CDC42	9.89173729596444e-12	-0.260595	0.158	0.392	3.62047476769595e-07	2
TIMP2	1.03637450356894e-11	-0.26603	0.215	0.492	3.79323432051268e-07	2
WDR7	1.04743629159537e-11	-0.289458	0.254	0.563	3.83372157086822e-07	2
FAM102B	1.04770331786788e-11	-0.2891	0.197	0.464	3.83469891372824e-07	2
ARPC1B	1.05822060247088e-11	-0.253096	0.183	0.444	3.87319322710365e-07	2
S100Z	1.07671222651977e-11	-0.313952	0.172	0.414	3.94087442028502e-07	2
RPL36A	1.08619569067911e-11	-0.382183	0.097	0.298	3.97558484745461e-07	2
GARS-DT	1.1347877870545e-11	-0.270375	0.247	0.538	4.15343677939817e-07	2
NRDC	1.13529458616482e-11	-0.299828	0.29	0.604	4.15529171482187e-07	2
ZNF280D	1.14599827339348e-11	-0.290814	0.251	0.532	4.19446828044749e-07	2
TBXAS1	1.18197859472521e-11	-0.352054	0.559	0.855	4.32615985455376e-07	2
SMAD2	1.22768872687767e-11	-0.285395	0.233	0.512	4.49346350924496e-07	2
MAML2	1.23990335978676e-11	-0.34076	0.584	0.856	4.53817028715554e-07	2
PKN2	1.3541724438203e-11	-0.347148	0.416	0.766	4.95640656162668e-07	2
BTAF1	1.4125557807331e-11	-0.275588	0.226	0.5	5.17009541306123e-07	2
DIDO1	1.4369234232904e-11	-0.261865	0.14	0.365	5.25928342158518e-07	2
SLC25A13	1.44754634534305e-11	-0.292413	0.219	0.483	5.2981643785901e-07	2
FHIT	1.45728691926746e-11	-0.347197	0.491	0.771	5.33381585321082e-07	2
DIS3L2	1.46226064689683e-11	-0.26577	0.19	0.436	5.35202019370709e-07	2
DENND4A	1.46259197597393e-11	-0.328467	0.333	0.659	5.35323289126218e-07	2
MGA	1.48210818085077e-11	-0.250045	0.168	0.418	5.4246641527319e-07	2
CTNNB1	1.53195565712408e-11	-0.270995	0.204	0.464	5.60711090063984e-07	2
RPS16	1.59925414606273e-11	-0.315918	0.108	0.316	5.85343010000419e-07	2
NCOA2	1.60430228438727e-11	-0.32564	0.337	0.652	5.87190679108585e-07	2
C6orf62	1.60592608267485e-11	-0.262627	0.237	0.51	5.87785005519822e-07	2
CTBP2	1.63101412660856e-11	-0.321183	0.319	0.614	5.9696748048e-07	2
PPM1B	1.68280591384027e-11	-0.261575	0.165	0.404	6.15923792524677e-07	2
CAMK2D	1.69503036182741e-11	-0.345513	0.358	0.675	6.20398062732449e-07	2
FAM120A	1.71286354297947e-11	-0.262152	0.247	0.533	6.26925185365915e-07	2
DOCK11	1.71362455414135e-11	-0.318519	0.358	0.683	6.27203723061274e-07	2
EVL	1.73433725174208e-11	-0.313046	0.348	0.665	6.34784777510119e-07	2
SRSF7	1.74325340549897e-11	-0.253501	0.179	0.43	6.38048178946678e-07	2
ANO6	1.74499801574013e-11	-0.263079	0.158	0.395	6.38686723741046e-07	2
CYB5R4	1.81301196317137e-11	-0.277556	0.211	0.466	6.63580508640353e-07	2
PPP1R12A	1.90559018136063e-11	-0.310629	0.301	0.612	6.97465062279803e-07	2
ITGB5	1.93901144233399e-11	-0.2958	0.143	0.364	7.09697578008663e-07	2
USP3	2.0286732574532e-11	-0.277512	0.229	0.509	7.42514698960446e-07	2
LCP2	2.06179257919157e-11	-0.298777	0.186	0.433	7.54636701909907e-07	2
ADGRE2	2.06495725616474e-11	-0.276099	0.122	0.349	7.55795005328857e-07	2
RNF213	2.06905800403471e-11	-0.316703	0.366	0.707	7.57295920056744e-07	2
KBTBD12	2.08416065411511e-11	-0.287076	0.147	0.38	7.62823641012672e-07	2
PLAG1	2.10441735152517e-11	-0.262656	0.122	0.338	7.70237794831729e-07	2
TNS3	2.11649486222889e-11	-0.325446	0.387	0.713	7.74658284524397e-07	2
SP3	2.12792990645589e-11	-0.260859	0.179	0.428	7.78843625061919e-07	2
CPEB3	2.31982001434643e-11	-0.296841	0.305	0.605	8.49077323450937e-07	2
STAT5B	2.35226581346839e-11	-0.266363	0.151	0.388	8.60952810387565e-07	2
GNPTAB	2.35963378246658e-11	-0.258222	0.104	0.314	8.63649560720594e-07	2
SNX13	2.3760527798098e-11	-0.298055	0.323	0.646	8.69659077938183e-07	2
RACK1	2.42129099084392e-11	-0.326056	0.129	0.341	8.86216715558783e-07	2
INTS10	2.44965975692639e-11	-0.264449	0.226	0.484	8.96599967632627e-07	2
MSN	2.56352926526834e-11	-0.27912	0.186	0.449	9.38277346380866e-07	2
EP300	2.57951782449231e-11	-0.264363	0.258	0.556	9.44129318942432e-07	2
HERC1	2.66160457570949e-11	-0.318916	0.337	0.682	9.74173890755431e-07	2
CHSY1	2.66789463086497e-11	-0.281389	0.251	0.54	9.76476113842889e-07	2
SPECC1	2.69474437769221e-11	-0.308393	0.305	0.631	9.86303389679127e-07	2
NCK1	2.70130605771778e-11	-0.269028	0.151	0.385	9.88705030185284e-07	2
GALNT1	2.71586235880926e-11	-0.261129	0.183	0.432	9.94032781947778e-07	2
R3HCC1L	2.72391343962056e-11	-0.269479	0.208	0.456	9.9697955803552e-07	2
MBNL1	2.72564278691536e-11	-0.343488	0.573	0.871	9.97612516438891e-07	2
SKIL	2.73422640085195e-11	-0.274422	0.219	0.491	1.00075420497582e-06	2
SH3TC1	2.75270496264851e-11	-0.262302	0.219	0.477	1.00751754337898e-06	2
MGMT	2.75693537423745e-11	-0.271219	0.122	0.34	1.00906591632465e-06	2
RPS23	2.77353879056897e-11	-0.359006	0.151	0.373	1.01514293273615e-06	2
RPL18A	2.8014154924703e-11	-0.341162	0.075	0.267	1.02534608439905e-06	2
PFKFB3	2.80377108973703e-11	-0.30904	0.308	0.606	1.02620825655465e-06	2
TCF25	2.84222850749856e-11	-0.251904	0.262	0.558	1.04028405602955e-06	2
POLR2J3	2.85590127637976e-11	-0.258563	0.151	0.379	1.04528842616776e-06	2
SLC2A5	2.86972950730836e-11	-0.293108	0.287	0.604	1.05034969696993e-06	2
PABPC1	2.88643300373366e-11	-0.306244	0.351	0.682	1.05646334369656e-06	2
FGD4	2.89394682730246e-11	-0.364411	0.516	0.827	1.05921347826097e-06	2
TBC1D2B	2.90438497081364e-11	-0.274361	0.28	0.568	1.0630339431675e-06	2
XPR1	2.91444831425121e-11	-0.292472	0.219	0.459	1.06671722749909e-06	2
SPTLC2	3.02529776154264e-11	-0.324798	0.398	0.683	1.10728923370222e-06	2
SESN1	3.09774084287433e-11	-0.276962	0.186	0.437	1.13380412590043e-06	2
VPS50	3.19088402174854e-11	-0.256912	0.161	0.405	1.16789546080018e-06	2
RIC1	3.19979091912729e-11	-0.26168	0.197	0.458	1.17115547430978e-06	2
ACTR3	3.20295628306719e-11	-0.267254	0.251	0.526	1.17231402916542e-06	2
TMEM131L	3.24252783349171e-11	-0.273078	0.158	0.387	1.1867976123363e-06	2
RAB7A	3.33874377060305e-11	-0.276484	0.258	0.547	1.22201360747842e-06	2
LRBA	3.43857603060753e-11	-0.307693	0.326	0.641	1.25855321296266e-06	2
TLR5	3.50370315726475e-11	-0.28223	0.133	0.353	1.28239039259047e-06	2
VAV3	3.52875135614809e-11	0.292978	0.143	0.041	1.29155828386376e-06	2
GRK5	3.68744171761655e-11	-0.272553	0.14	0.366	1.34964054306483e-06	2
HNRNPH1	3.69890347315863e-11	-0.268814	0.262	0.543	1.35383566021079e-06	2
FAM172A	3.83688272619428e-11	-0.33299	0.362	0.679	1.40433744661437e-06	2
SLC11A1	3.88780285067127e-11	-0.344133	0.33	0.621	1.42297472137419e-06	2
ADAM10	3.93579568688345e-11	-0.299956	0.323	0.64	1.44054057935621e-06	2
BTBD9	4.01912832371089e-11	-0.327875	0.272	0.56	1.47104115776142e-06	2
TM9SF4	4.23662426127232e-11	-0.252341	0.111	0.322	1.55064684586828e-06	2
ATP13A3	4.34291073090325e-11	-0.275843	0.204	0.452	1.5895487566179e-06	2
MTMR10	4.46389907349878e-11	-0.251763	0.168	0.404	1.63383169989129e-06	2
SIL1	4.59950571282498e-11	-0.268279	0.154	0.385	1.68346508595107e-06	2
RAP1GDS1	4.69250750092185e-11	-0.27722	0.208	0.462	1.7175046704124e-06	2
OFD1	4.73185152760573e-11	-0.250413	0.115	0.329	1.73190497761897e-06	2
ZMYND11	4.95713548776324e-11	-0.250352	0.197	0.456	1.81436115987622e-06	2
NCOA3	4.9639082208936e-11	-0.296598	0.312	0.624	1.81684004792927e-06	2
PARP4	5.03860708943859e-11	-0.260949	0.219	0.492	1.84418058080542e-06	2
SLC8A1	5.19743813530904e-11	-0.330176	0.631	0.892	1.90231433190446e-06	2
PPP6R3	5.26181262875901e-11	-0.318517	0.351	0.673	1.92587604025208e-06	2
ZNF518A	5.32951068642531e-11	-0.266789	0.211	0.469	1.95065420633853e-06	2
FMN1	5.41879230048303e-11	-0.349265	0.412	0.747	1.98333216989979e-06	2
ATP11A	5.4312616519351e-11	-0.29309	0.312	0.614	1.98789607722476e-06	2
RCBTB2	5.44392001087105e-11	-0.257484	0.125	0.34	1.99252916317891e-06	2
DIAPH2	5.98742741448348e-11	-0.351174	0.505	0.824	2.1914583079751e-06	2
RNF145	6.22219426332706e-11	-0.260906	0.258	0.543	2.27738532232034e-06	2
PAG1	6.2705701132061e-11	-0.345186	0.405	0.75	2.29509136713456e-06	2
NUDT3	6.46850289035673e-11	-0.263787	0.115	0.316	2.36753674289947e-06	2
MANBA	6.53343084634971e-11	-0.312326	0.337	0.652	2.39130102407246e-06	2
FNIP2	6.56524497689238e-11	-0.284019	0.237	0.505	2.40294531399238e-06	2
TRPC4AP	6.74415591185208e-11	-0.258606	0.219	0.484	2.46842850529698e-06	2
LINC02057	6.74951010124066e-11	-0.253075	0.072	0.261	2.47038819215509e-06	2
MYCBP2	6.77146271521162e-11	-0.339873	0.513	0.84	2.47842306839461e-06	2
MAPKAP1	6.78037641526048e-11	-0.281284	0.272	0.57	2.48168557174949e-06	2
ATM	6.92793374472927e-11	-0.329498	0.516	0.812	2.53569302990836e-06	2
PACSIN2	7.15742510913867e-11	-0.291538	0.301	0.592	2.61968916419584e-06	2
RFX3	7.17678157159182e-11	-0.300307	0.315	0.613	2.62677382301832e-06	2
ARHGAP21	7.21518054567319e-11	-0.313904	0.387	0.694	2.64082823152184e-06	2
ACSL4	7.24189306396683e-11	-0.275393	0.211	0.461	2.6506052803425e-06	2
TAF1D	7.2500298175352e-11	-0.26727	0.262	0.551	2.65358341351606e-06	2
SEMA4D	7.3243584169389e-11	-0.273107	0.211	0.457	2.68078842418381e-06	2
TBC1D9	7.43699809994418e-11	-0.265907	0.222	0.492	2.72201567456057e-06	2
RPL29	7.56532892943997e-11	-0.312843	0.093	0.285	2.76898604146432e-06	2
SUPT3H	7.61943642637746e-11	-0.311755	0.244	0.512	2.78878992641842e-06	2
ATP11C	7.64156987602124e-11	-0.261904	0.194	0.448	2.79689099032254e-06	2
ZNF207	7.76223406178026e-11	-0.252749	0.262	0.533	2.84105528895219e-06	2
RPS7	7.8063838222648e-11	-0.284274	0.1	0.298	2.85721454278714e-06	2
PCMTD1	8.0488802161805e-11	-0.25976	0.247	0.516	2.94597064792423e-06	2
AFTPH	8.22924215647561e-11	-0.265175	0.204	0.464	3.01198492169164e-06	2
CD86	8.25909883125308e-11	-0.273202	0.28	0.564	3.02291276322694e-06	2
MAPK1	8.37511132784968e-11	-0.253975	0.204	0.461	3.06537449710626e-06	2
MED13	8.50339754851013e-11	-0.258586	0.262	0.538	3.11232853673019e-06	2
ZRANB2	8.54852209954334e-11	-0.266185	0.272	0.558	3.12884457365386e-06	2
STIM2	8.80079346334937e-11	-0.263013	0.165	0.4	3.2211784155205e-06	2
PCDH9	9.20769723873161e-11	0.375451	0.627	0.603	3.37010926634815e-06	2
MAP4K4	9.73994871051233e-11	-0.330871	0.47	0.78	3.56491862753462e-06	2
HIST1H2AC	9.84935539538118e-11	-0.338306	0.312	0.583	3.60496256826347e-06	2
EPS8	9.97584911547142e-11	-0.299157	0.244	0.517	3.65126053475369e-06	2
NRIP1	1.00662875397953e-10	-0.318354	0.369	0.692	3.68436190244047e-06	2
BTBD1	1.01798496484887e-10	-0.254899	0.143	0.355	3.72592676984335e-06	2
CWF19L2	1.06642679218614e-10	-0.250586	0.165	0.4	3.90322870208048e-06	2
PHF3	1.07768643603229e-10	-0.255324	0.229	0.493	3.94444012452177e-06	2
RPS27A	1.09982899553501e-10	-0.336701	0.165	0.387	4.0254841065577e-06	2
SMG1	1.11431294694005e-10	-0.271167	0.305	0.598	4.07849681709529e-06	2
MTUS1	1.11724967492495e-10	-0.280873	0.24	0.508	4.0892455351928e-06	2
RPL12	1.14074618822448e-10	-0.311225	0.122	0.325	4.17524512352042e-06	2
XRCC4	1.15572425433292e-10	-0.266088	0.09	0.282	4.23006634328391e-06	2
UBE2H	1.17108679224139e-10	-0.264406	0.222	0.474	4.28629476828272e-06	2
GPBP1	1.23773755081251e-10	-0.262602	0.276	0.569	4.53024320972888e-06	2
BNC2	1.24675172676148e-10	-0.334032	0.33	0.627	4.56323599511968e-06	2
ZNF710	1.27206637310355e-10	-0.289829	0.323	0.633	4.65589013219631e-06	2
UBE2R2	1.27275356686888e-10	-0.261695	0.197	0.429	4.65840533009677e-06	2
ITPR2	1.28170534781921e-10	-0.287687	0.674	0.89	4.69116974355309e-06	2
JAK3	1.32646595602005e-10	-0.256582	0.183	0.42	4.85499804562899e-06	2
RAD51B	1.33385217088724e-10	-0.345332	0.416	0.702	4.88203233066438e-06	2
SPPL3	1.34173634488343e-10	-0.279556	0.29	0.579	4.91088919590783e-06	2
HLA-DPB1	1.34260062741179e-10	-0.250489	0.143	0.368	4.91405255638988e-06	2
NRF1	1.36275609099539e-10	-0.259701	0.211	0.458	4.98782356865221e-06	2
CHD9	1.41411044741322e-10	-0.337465	0.52	0.819	5.17578564857713e-06	2
BIN2	1.42965452012101e-10	-0.252374	0.172	0.4	5.23267850909492e-06	2
METTL15	1.50193632399937e-10	-0.267663	0.186	0.424	5.49723713947009e-06	2
CNOT4	1.50514423098219e-10	-0.262242	0.244	0.508	5.50897839981791e-06	2
ZNF148	1.53782836017067e-10	-0.293548	0.33	0.639	5.62860558106069e-06	2
TRAPPC8	1.58887088960904e-10	-0.256832	0.215	0.464	5.81542634305805e-06	2
UMAD1	1.60956805997169e-10	-0.276389	0.233	0.496	5.89118005630238e-06	2
DEPTOR	1.6476522234728e-10	-0.259399	0.147	0.374	6.0305719031328e-06	2
CHD7	1.79591406454017e-10	-0.28956	0.362	0.672	6.57322506762348e-06	2
FARS2	1.81572798190759e-10	-0.284364	0.251	0.527	6.64574598657998e-06	2
CNOT2	1.81852393223293e-10	-0.262323	0.29	0.582	6.65597944436573e-06	2
RPS14	1.89356141507624e-10	-0.320597	0.168	0.383	6.93062413532055e-06	2
CACNA1D	1.90201082507466e-10	-0.306391	0.237	0.504	6.96154982085578e-06	2
RPL26	1.90891520244622e-10	-0.336871	0.161	0.372	6.98682053247341e-06	2
PRKCA	1.91102320588257e-10	-0.337318	0.47	0.763	6.99453603585079e-06	2
SCFD2	1.98949999972033e-10	-0.291865	0.237	0.5	7.28176894897639e-06	2
CBFB	2.02077554372002e-10	-0.259019	0.176	0.402	7.39624056756963e-06	2
PRIM2	2.09372984858685e-10	-0.2555	0.172	0.396	7.66326061881272e-06	2
PSMA1	2.1662267651358e-10	-0.285342	0.276	0.549	7.92860658307356e-06	2
SNAP23	2.17751030992842e-10	-0.251853	0.201	0.44	7.96990548536902e-06	2
FAM120B	2.17889780430163e-10	-0.254016	0.197	0.444	7.97498385352441e-06	2
KIF16B	2.19154132777125e-10	-0.280048	0.29	0.572	8.02126041377556e-06	2
TRPM2	2.20950253111965e-10	-0.279831	0.29	0.586	8.08700021415103e-06	2
SESN3	2.2409864763585e-10	-0.267628	0.183	0.417	8.20223460211974e-06	2
RPS6KA3	2.26503912238727e-10	-0.307992	0.341	0.63	8.29026969184965e-06	2
GNB1	2.32898998657137e-10	-0.278877	0.341	0.645	8.52433624984989e-06	2
SLC4A7	2.40760352847005e-10	-0.329027	0.409	0.721	8.81206967455324e-06	2
ZDHHC21	2.75447233856298e-10	-0.252882	0.24	0.503	1.00816442063744e-05	2
PRKCB	2.76413010180421e-10	-0.305514	0.301	0.572	1.01169925856136e-05	2
ABHD12	2.78738694999166e-10	-0.253453	0.211	0.45	1.02021149756645e-05	2
GRB2	2.90890416074259e-10	-0.307655	0.405	0.719	1.0646880118734e-05	2
TBC1D12	3.05037710402549e-10	-0.257597	0.29	0.587	1.11646852384437e-05	2
B4GALT1	3.1102187666305e-10	-0.261729	0.194	0.426	1.13837117077443e-05	2
ATP10D	3.12588648740135e-10	-0.254134	0.19	0.414	1.14410571325377e-05	2
CARMIL1	3.17895142823902e-10	-0.273122	0.201	0.45	1.16352801224976e-05	2
DISC1	3.19805522210453e-10	-0.350619	0.552	0.855	1.17052019184248e-05	2
BMPR2	3.31772209348212e-10	-0.26984	0.258	0.529	1.21431946343539e-05	2
TOP1	3.40415106367149e-10	-0.250024	0.237	0.497	1.2459533308144e-05	2
SHOC1	3.47143713007589e-10	-0.262844	0.147	0.362	1.27058070397908e-05	2
SMARCA2	3.66431372406001e-10	-0.271075	0.341	0.638	1.3411754661432e-05	2
TRAPPC10	3.6881589812124e-10	-0.255343	0.208	0.432	1.34990306871355e-05	2
RPL38	3.71649780495921e-10	-0.328824	0.108	0.292	1.36027536159312e-05	2
LARP4B	3.8277652795697e-10	-0.257693	0.297	0.595	1.40100036997531e-05	2
RFX7	3.87195536927098e-10	-0.253308	0.211	0.46	1.41717438470687e-05	2
RPL23A	3.88698279834999e-10	-0.332988	0.115	0.308	1.42267457402408e-05	2
LPAR6	3.93556674710892e-10	-0.325847	0.434	0.751	1.44045678510934e-05	2
PIGN	4.01772043381692e-10	-0.25457	0.14	0.345	1.47052585598133e-05	2
PTMA	4.16416095986903e-10	-0.280065	0.215	0.464	1.52412455292166e-05	2
PSAP	4.18456212917359e-10	-0.295727	0.341	0.637	1.53159158489883e-05	2
H2AFY	4.24922977821356e-10	-0.273008	0.315	0.605	1.55526059112395e-05	2
RPS6KA2	4.35886053611313e-10	-0.318259	0.337	0.638	1.59538654482277e-05	2
ARMC8	4.52290669073924e-10	-0.250275	0.172	0.38	1.65542907787747e-05	2
GCNT2	4.68452458486116e-10	-0.269304	0.161	0.373	1.71458284330503e-05	2
RABGAP1L	4.7784049412411e-10	-0.320643	0.455	0.771	1.74894399254365e-05	2
AZIN1-AS1	4.92713104952386e-10	-0.258507	0.1	0.283	1.80337923543623e-05	2
ARHGAP24	5.04594415451122e-10	-0.313172	0.642	0.86	1.84686601999265e-05	2
ALG13	5.17751076210701e-10	-0.257614	0.215	0.456	1.89502071403879e-05	2
EIF1	5.18377843061759e-10	-0.288795	0.165	0.375	1.89731474339034e-05	2
FLI1	5.21713832159761e-10	-0.320444	0.412	0.734	1.90952479708794e-05	2
OPRM1	5.47338917863280e-10	-0.25808	0.068	0.236	2.00331517327139e-05	2
ZNF609	5.52220638910194e-10	-0.304102	0.387	0.706	2.0211827604752e-05	2
ANXA4	5.5436928698272e-10	-0.255132	0.161	0.375	2.02904702728545e-05	2
EXOC4	5.70078062859006e-10	-0.325717	0.448	0.763	2.08654271787025e-05	2
RSRC1	5.82631308442006e-10	-0.290962	0.29	0.554	2.13248885202859e-05	2
NT5C2	5.86408801725981e-10	-0.272018	0.29	0.571	2.14631485519726e-05	2
NPC2	5.97386917864179e-10	-0.251961	0.108	0.295	2.18649585807468e-05	2
APOC1	6.05357399617147e-10	-0.252218	0.061	0.232	2.21566861833872e-05	2
HS3ST4	6.24251760821747e-10	-0.342737	0.369	0.66	2.28482386978368e-05	2
SLC10A7	6.38383391421371e-10	-0.26208	0.118	0.312	2.33654705094136e-05	2
LINC01684	6.4815106808436e-10	-0.277591	0.151	0.358	2.37229772429557e-05	2
DTNB	6.60451492915533e-10	-0.293968	0.351	0.66	2.41731850922014e-05	2
RNF111	6.80367069863458e-10	-0.253085	0.265	0.528	2.49021151240724e-05	2
ZMYND8	6.85568516694377e-10	-0.255575	0.262	0.551	2.50924932795309e-05	2
RPS20	6.91831059183168e-10	-0.331351	0.14	0.334	2.53217085971631e-05	2
EPC1	7.34959609820562e-10	-0.256149	0.28	0.56	2.69002566790424e-05	2
TAOK1	7.37335932535729e-10	-0.268842	0.294	0.597	2.69872324667402e-05	2
GNAS	7.45473430890639e-10	-0.276788	0.373	0.67	2.72850730440283e-05	2
GSK3B	7.65141879630677e-10	-0.298038	0.366	0.659	2.80049579363624e-05	2
ZNF608	7.68714137762596e-10	-0.255027	0.065	0.233	2.81357061562488e-05	2
PCNX2	7.94180568392458e-10	-0.306219	0.394	0.711	2.90678029837324e-05	2
RPS29	8.0550159217481e-10	-0.25814	0.122	0.315	2.94821637751902e-05	2
YAF2	8.18527351862504e-10	-0.250513	0.168	0.388	2.99589196055195e-05	2
SMURF1	8.22231762511146e-10	-0.256981	0.211	0.457	3.00945047396705e-05	2
CCSER2	8.87271727571944e-10	-0.26665	0.269	0.526	3.24750325008607e-05	2
SDCCAG8	8.92434686772094e-10	-0.329695	0.487	0.794	3.26640019705454e-05	2
BBX	9.06614661109379e-10	-0.27127	0.29	0.556	3.31830032112644e-05	2
YBX1	9.80492454509726e-10	-0.287679	0.129	0.322	3.58870043275105e-05	2
WASF2	1.00371860428182e-09	-0.275276	0.344	0.645	3.67371046353188e-05	2
SNCA	1.04835418712418e-09	-0.267841	0.269	0.526	3.8370811602932e-05	2
BMP2K	1.05721578679988e-09	-0.321398	0.57	0.839	3.86951550126625e-05	2
TMCC1	1.07415287361713e-09	-0.283196	0.287	0.56	3.93150693272607e-05	2
TANC2	1.14943002626092e-09	-0.314932	0.376	0.672	4.2070288391176e-05	2
SOS1	1.16268770011292e-09	-0.265858	0.301	0.59	4.25555325118331e-05	2
NLGN4Y	1.16532959104757e-09	-0.269206	0.136	0.343	4.2652228361932e-05	2
SLC15A2	1.16713187926494e-09	-0.250505	0.208	0.434	4.27181939129762e-05	2
SETBP1	1.22901907689834e-09	-0.263045	0.201	0.444	4.49833272335561e-05	2
RPL22	1.29074739366271e-09	-0.290432	0.111	0.294	4.72426453554487e-05	2
PHC3	1.33279650425564e-09	-0.252448	0.294	0.6	4.87816848522607e-05	2
ADK	1.33728068606081e-09	-0.277915	0.323	0.608	4.89458103905118e-05	2
NUMB	1.36969935753271e-09	-0.314864	0.416	0.731	5.01323661850546e-05	2
UBAC2	1.38780507020519e-09	-0.273179	0.315	0.598	5.07950533745802e-05	2
ITGA9	1.40064404216383e-09	-0.263347	0.276	0.543	5.12649725872385e-05	2
WIPF1	1.40981072949449e-09	-0.269028	0.358	0.662	5.16004825102278e-05	2
TMEM131	1.41490636012320e-09	-0.255391	0.294	0.574	5.17869876868691e-05	2
CAMK1D	1.42387703503135e-09	-0.304454	0.416	0.725	5.21153233591823e-05	2
ELL2	1.46466960684921e-09	-0.291872	0.355	0.631	5.36083722802881e-05	2
SNX29	1.4869964715526e-09	-0.313942	0.444	0.761	5.44255578552968e-05	2
SYTL3	1.64264001920813e-09	-0.251248	0.14	0.346	6.01222673430366e-05	2
ANKRD11	1.66860746317089e-09	-0.303298	0.427	0.766	6.10727017595178e-05	2
RPL35	1.69603575619298e-09	-0.297025	0.154	0.354	6.20766047124194e-05	2
RPS3A	1.76317035741734e-09	-0.287225	0.14	0.333	6.4533798251832e-05	2
R3HDM2	1.82191714716328e-09	-0.255038	0.319	0.614	6.66839895033231e-05	2
WAC	1.92241107573867e-09	-0.263981	0.358	0.675	7.03621677831112e-05	2
MTMR3	1.9878756625497e-09	-0.262949	0.222	0.45	7.27582371249817e-05	2
ROCK1	2.03595397398053e-09	-0.277623	0.358	0.675	7.45179514016614e-05	2
RPS15A	2.09189595127408e-09	-0.260638	0.104	0.285	7.65654837125826e-05	2
PELI2	2.10786210119314e-09	-0.258582	0.19	0.411	7.71498607657702e-05	2
UBE2W	2.16729728288744e-09	-0.269383	0.344	0.643	7.93252478509632e-05	2
RPS4X	2.1825487958035e-09	-0.299167	0.108	0.288	7.9883468475204e-05	2
HP1BP3	2.2125063081986e-09	-0.258031	0.319	0.615	8.09799433863771e-05	2
NIPBL	2.28516564216158e-09	-0.305665	0.444	0.783	8.36393476687558e-05	2
CEBPD	2.82399025364517e-09	-0.28435	0.244	0.469	0.000103360867273667	2
CTSB	2.86985917624146e-09	-0.304927	0.409	0.711	0.000105039715709614	2
TCF12	2.97197272553522e-09	-0.309516	0.581	0.861	0.000108777173727315	2
CCNY	2.98882056175463e-09	-0.291704	0.401	0.709	0.000109393821380781	2
EEF1B2	3.02737300422827e-09	-0.277138	0.09	0.255	0.000110804879327759	2
RUNX1	3.36261984391921e-09	-0.312584	0.566	0.864	0.000123075248907287	2
RASAL2	3.38538700884797e-09	-0.298875	0.376	0.674	0.000123908549910845	2
VPS8	3.43127308097637e-09	-0.256924	0.297	0.571	0.000125588026036816	2
RB1	3.53974516071755e-09	-0.30444	0.448	0.757	0.000129558212627423	2
LINC02391	3.65045050116921e-09	-0.259704	0.097	0.273	0.000133610138793294	2
CPQ	3.68828997853589e-09	-0.269724	0.312	0.582	0.000134995101504392	2
PIK3R5	3.93231732678419e-09	-0.27485	0.319	0.61	0.000143926746477628	2
NFKB1	4.00955840749767e-09	-0.255156	0.197	0.414	0.000146753847272822	2
NAIP	4.03585398913671e-09	-0.257491	0.33	0.626	0.000147716291856393	2
ARHGAP26	4.09277644971044e-09	-0.295664	0.667	0.923	0.000149799710835852	2
PLCL2	4.33488592807848e-09	-0.282207	0.348	0.645	0.0001586611598536	2
CACNB4	4.357619405536e-09	-0.268171	0.269	0.536	0.000159493227862023	2
CACNA1A	4.36326854903965e-09	-0.251235	0.272	0.54	0.0001596999921634	2
SYK	4.56258012718807e-09	-0.323933	0.43	0.763	0.000166994995235211	2
ZDHHC14	4.74864089875258e-09	-0.274524	0.315	0.596	0.000173805005535243	2
PIAS1	4.76447234757704e-09	-0.294225	0.43	0.752	0.000174384452393667	2
SRGAP3	4.9326724241318e-09	-0.276664	0.326	0.592	0.000180540743395648	2
ARHGAP22	5.0625060950117e-09	-0.297015	0.448	0.751	0.000185292785583523	2
RNF150	5.54052490092691e-09	-0.262453	0.262	0.52	0.000202788751898826	2
DSE	5.71871687105101e-09	-0.260898	0.262	0.499	0.000209310756197338	2
RPL27	5.73473731168457e-09	-0.250373	0.086	0.249	0.000209897120344967	2
ARID1B	5.74508143033523e-09	-0.316054	0.487	0.81	0.0002102757254317	2
DYRK1A	5.89128804778298e-09	-0.2717	0.355	0.643	0.000215627033836905	2
PDE3B	6.27173081564298e-09	-0.302659	0.373	0.634	0.000229551619583349	2
SH3BGRL	6.69279641280349e-09	-0.284545	0.369	0.666	0.000244963041505021	2
AP003086	7.00399512037291e-09	-0.256074	0.197	0.41	0.000256353225400769	2
HSPA1B	7.73685140670019e-09	-0.252368	0.136	0.325	0.000283176498336634	2
BASP1	8.56312273901199e-09	-0.260452	0.229	0.452	0.000313418855370578	2
FBXW7	8.8088666909329e-09	-0.256215	0.28	0.53	0.000322413329754835	2
FTO	9.35120114192676e-09	-0.263876	0.29	0.568	0.000342263312995661	2
RPL23	9.35457457122573e-09	-0.275483	0.147	0.341	0.000342386783881433	2
FAU	1.01436465459055e-08	-0.27201	0.118	0.297	0.000371267607226689	2
DLEU1	1.01506005438169e-08	-0.306736	0.477	0.739	0.000371522130504243	2
CEP170	1.13885127615202e-08	-0.278588	0.394	0.691	0.000416830955584402	2
CHD2	1.17038385601228e-08	-0.258798	0.348	0.654	0.000428372195139055	2
MEF2C	1.26461846528439e-08	-0.257082	0.681	0.882	0.000462863004478741	2
PARP8	1.28224403132906e-08	-0.273076	0.341	0.618	0.00046931413790675	2
ETV6	1.31186293887977e-08	-0.318227	0.556	0.832	0.000480154954259386	2
PHC2	1.33680154632322e-08	-0.253161	0.341	0.631	0.000489282733969763	2
RPS12	1.43940044978591e-08	-0.27145	0.14	0.322	0.000526834958626143	2
RASA1	1.53324659728398e-08	-0.255416	0.355	0.636	0.000561183587071909	2
ZEB1	1.55684886535518e-08	-0.251544	0.194	0.408	0.000569822253208649	2
ANKRD17	1.73834138144988e-08	-0.269174	0.416	0.736	0.000636250329024471	2
CTNND1	1.8680461845174e-08	-0.277222	0.376	0.655	0.000683723583995215	2
MERTK	1.94956597168225e-08	-0.273613	0.341	0.643	0.00071356064129542	2
ATP5F1E	2.01563240739089e-08	-0.268189	0.125	0.298	0.000737741617429141	2
NF1	2.4734236146113e-08	-0.277482	0.405	0.707	0.00090529777718388	2
FAR2	2.65854252309108e-08	-0.250388	0.222	0.44	0.000973053148876568	2
WSB1	2.93202630263772e-08	-0.253092	0.369	0.675	0.00107315094702843	2
ZBTB16	3.18966639055972e-08	-0.275622	0.262	0.487	0.00116744979560876	2
KHDRBS3	3.60259409686076e-08	-0.251837	0.265	0.504	0.00131858546539201	2
CDKAL1	3.75723732963482e-08	-0.263544	0.366	0.676	0.00137518643501964	2
ARHGAP15	4.45220189858335e-08	-0.316134	0.545	0.844	0.00162955041690049	2
USP34	4.5044990350827e-08	-0.298001	0.437	0.781	0.00164869169183062	2
TRAPPC9	4.82185736385516e-08	-0.257657	0.373	0.659	0.00176484801374463	2
BABAM2	5.64833010689362e-08	-0.263477	0.366	0.657	0.00206734530242413	2
FBXL17	5.86653566062429e-08	-0.266992	0.337	0.614	0.00214721071714509	2
LINC00278	6.25262175405443e-08	-0.269155	0.204	0.412	0.00228852208820146	2
DOCK10	7.30352056381609e-08	-0.317206	0.53	0.823	0.00267316156156233	2
PLCG2	8.77381852406169e-08	-0.27644	0.559	0.822	0.00321130531799182	2
CUX1	9.45241862592619e-08	-0.274241	0.405	0.715	0.00345967974127524	2
SLC2A3	9.85789448957299e-08	-0.270448	0.172	0.35	0.00360808796212861	2
UBE2E2	1.07677856230866e-07	-0.263511	0.624	0.842	0.00394111721590594	2
ZSWIM6	1.19898766446666e-07	-0.287514	0.563	0.829	0.00438841475071443	2
FTH1	1.23523635906172e-07	-0.321764	0.477	0.682	0.00452108859780181	2
AC008691	1.27224209496707e-07	-0.273819	0.219	0.424	0.00465653329178897	2
RAB31	1.27412155459489e-07	-0.26014	0.416	0.695	0.00466341230197276	2
GRIA4	1.40363076377756e-07	0.381984	0.247	0.141	0.00513742895850226	2
XACT	1.52639869221718e-07	-0.306164	0.086	0.233	0.00558677185338412	2
PLCL1	2.25152498537544e-07	-0.252502	0.237	0.441	0.00824080659897264	2
ANKS1A	2.25942332371082e-07	-0.28008	0.47	0.763	0.00826971530711398	2
SSBP2	2.36484837566174e-07	-0.259653	0.401	0.659	0.00865558153975955	2
AKT3	2.63814625057367e-07	-0.267105	0.434	0.739	0.00965587909172468	2
KANSL1	3.11921730169977e-07	-0.287994	0.509	0.819	0.0114166472459513	2
FER	3.42943077085224e-07	-0.256722	0.398	0.686	0.0125520595643963	2
SBF2	4.11749143072925e-07	-0.283778	0.441	0.763	0.0150704303856121	2
MKLN1	5.58668870373039e-07	-0.263717	0.427	0.743	0.0204478393245236	2
DIP2B	6.1438473776531e-07	-0.271346	0.52	0.798	0.0224870957869481	2
DOCK2	6.48184841420752e-07	-0.299159	0.527	0.834	0.0237242133808409	2
NHSL1	6.51384465473068e-07	-0.251927	0.29	0.492	0.0238413228207798	2
DDX5	6.69032486391034e-07	-0.268569	0.57	0.826	0.0244872580343982	2
SRGAP1	1.15463491577507e-06	-0.255361	0.538	0.775	0.0422607925522832	2
SHTN1	1.20034798195092e-06	-0.259386	0.484	0.751	0.0439339364873855	2
ATXN1	1.69984992613053e-06	-0.258276	0.48	0.755	0.0622162071463035	2
AKAP13	2.34086627185511e-06	-0.265566	0.57	0.839	0.0856780464161688	2
THRB	2.34775296596087e-06	0.314885	0.258	0.159	0.0859301063071337	2
PID1	2.41495397581048e-06	0.271487	0.186	0.095	0.0883897304686396	2
TRIO	3.45593553897501e-06	-0.254696	0.48	0.777	0.126490696662024	2
USP15	4.5685035537139e-06	-0.254016	0.484	0.789	0.167211798569482	2
DIRC3	7.98212114514162e-06	0.270662	0.151	0.072	0.292153616033329	2
TBC1D5	8.48371376357094e-06	-0.258689	0.538	0.808	0.31051240746046	2
LPP	9.35222375440395e-06	-0.267866	0.495	0.787	0.342300741634939	2
ZFAND3	1.26227275976254e-05	-0.271798	0.53	0.843	0.462004452800686	2
SNHG14	2.64453909697408e-05	0.253505	0.588	0.656	0.967927754883483	2
SYT1	3.29167127413412e-05	0.303679	0.509	0.496	1	2
ADGRL3	4.20043302751798e-05	0.361592	0.323	0.253	1	2
CADM2	6.25830931312273e-05	0.305751	0.509	0.51	1	2
MAGI2	0.000186447618900007	0.323426	0.409	0.365	1	2
CSMD1	0.000246327750200598	0.325968	0.473	0.484	1	2
KHDRBS2	0.000635738216221188	0.280933	0.272	0.209	1	2
FRMD5	0.000681317635265393	0.302935	0.269	0.205	1	2
IL1RAPL1	0.000689697393843042	0.319885	0.409	0.378	1	2
F13A1	0.000858253449315851	0.379645	0.186	0.123	1	2
NRXN3	0.000998656486102496	0.281092	0.455	0.441	1	2
ANKS1B	0.00104136074814973	0.308089	0.384	0.359	1	2
CSMD3	0.00115973655493849	0.292184	0.233	0.173	1	2
DLGAP1	0.00124280979646556	0.318908	0.391	0.371	1	2
NTM	0.00133761128477837	0.302884	0.276	0.221	1	2
CTNNA2	0.00148290418306625	0.315659	0.323	0.277	1	2
LSAMP	0.00168540397932582	0.342912	0.405	0.409	1	2
FGF14	0.00189761391331668	0.309031	0.312	0.265	1	2
LRRC4C	0.00211263077608831	0.29428	0.287	0.234	1	2
LRP1B	0.00233091029797591	0.288795	0.427	0.436	1	2
NLGN1	0.00349384204458692	0.311622	0.308	0.271	1	2
GALNTL6	0.00435780736659123	0.283463	0.168	0.118	1	2
NRXN1	0.00445780326607438	0.295065	0.409	0.415	1	2
TENM2	0.00474549198710207	0.268507	0.276	0.229	1	2
PPP2R2B	0.00646846226513803	0.259163	0.337	0.3	1	2
CLU	9.39377795569726e-35	0.902633	0.665	0.355	3.43821666956475e-30	3
PAG1	8.52848607101434e-34	-0.889376	0.15	0.755	3.12151118685196e-29	3
[truncated: 5,357 more rows]

## Sheet: Micro_s0_DGE
gene	baseMean	log2FoldChange	lfcSE	pvalue	padj
OPRM1	48.5999	-2.95563	0.416949	6.78248e-14	4.23363e-10
DLEU7	73.7978	-3.19521	0.462682	1.36564e-13	4.26216e-10
AC044781.1	49.4963	-2.26873	0.350607	1.75881e-11	3.6595e-08
AC120193.1	108.349	-2.11184	0.329683	3.44045e-11	5.36882e-08
LINC02742	65.2175	-2.43157	0.405411	2.63257e-10	3.2865e-07
AC090579.1	35.1843	-2.11727	0.392384	1.44865e-08	1.50707e-05
DIAPH2-AS1	20.7802	-2.04704	0.389566	3.4381e-08	3.0658e-05
AL136171.2	20.0097	-2.12181	0.424905	1.13878e-07	8.88531e-05
AP005131.1	13.8693	-2.80967	0.628964	2.28271e-07	0.000158319
AP001021.3	14.6325	-2.27035	0.480404	2.95331e-07	0.000184345
AC079793.1	34.8746	-1.73639	0.362701	5.04336e-07	0.000252561
AL157392.2	17.5738	-2.02242	0.428069	4.49348e-07	0.000252561
ENTPD1-AS1	95.0708	-1.65229	0.344241	5.26001e-07	0.000252561
MED12L	35.3463	-2.42571	0.545291	6.31685e-07	0.000281641
AC023051.1	22.3317	-2.04439	0.455708	1.09921e-06	0.000457417
FP700111.1	13.2592	-2.69436	0.681358	1.30913e-06	0.000510726
AC024145.1	20.7635	-1.88594	0.430063	1.94182e-06	0.000674497
STARD13	38.3356	1.6448	0.368238	1.94504e-06	0.000674497
MEF2C-AS2	18.2816	-2.21371	0.533607	2.41111e-06	0.000792112
ENO4	18.4193	-2.01206	0.478205	2.82405e-06	0.000881385
INKA2	10.9746	-2.14494	0.547138	4.81006e-06	0.00136474
AC008957.2	36.1612	-1.81558	0.440631	4.63927e-06	0.00136474
ANKUB1	31.6893	-1.73873	0.426	5.58809e-06	0.00151656
SRGAP2-AS1	19.2246	-1.78822	0.466993	9.60583e-06	0.00249832
SLC8A1-AS1	30.9408	-1.69181	0.448539	1.196e-05	0.00298616
RAB11A	42.0837	-1.43788	0.376615	1.31679e-05	0.00316131
FMO5	8.04186	-2.10873	0.626011	1.46827e-05	0.00333625
ELMO1-AS1	20.065	-1.79313	0.498114	1.51556e-05	0.00333625
SPDYE2	7.52153	-2.2989	0.749781	1.55e-05	0.00333625
C11orf65	14.0536	-2.09234	0.651768	1.92709e-05	0.00400964
AL157938.2	8.62007	-2.27831	0.794117	2.048e-05	0.00412376
MCF2L2	43.2041	-1.4267	0.398705	2.12318e-05	0.00414153
AC023424.3	13.4388	-1.66175	0.512105	3.18772e-05	0.00602962
AC018682.1	14.8095	-1.70119	0.564698	4.38465e-05	0.00788445
GLCCI1	36.7689	-1.22313	0.383318	4.42095e-05	0.00788445
LITAF	22.5989	1.43455	0.461821	4.67089e-05	0.00809881
AL109824.1	6.39428	-2.03718	0.827941	5.36834e-05	0.00905653
TMLHE-AS1	17.2773	-1.80512	0.653244	5.52197e-05	0.00907056
AC068282.1	20.6652	-1.8247	0.686321	6.16417e-05	0.00986583
AC009554.1	10.8041	-1.83552	0.712317	6.72419e-05	0.0104931
MYRIP	10.671	-1.98931	0.891771	7.31557e-05	0.0108723
AC027018.1	10.6666	-1.97068	0.856531	7.17398e-05	0.0108723
C12orf40	7.44368	-1.91481	0.82702	7.90792e-05	0.0114794
MYCBP2-AS1	15.3166	-1.7298	0.731575	0.000100873	0.0143102
ADAMTS19	11.1527	-1.90813	0.958395	0.0001046	0.0145092
AC105916.1	16.8266	-1.68066	0.715296	0.000109459	0.0148531
FP236383.3	86.7321	-0.654911	1.18265	0.000112984	0.0150052
AC079921.1	12.3591	-1.63344	0.70905	0.000122628	0.0159468
AL158071.1	6.4567	-1.84815	1.08971	0.000133151	0.0169618
FILIP1L	20.1465	-1.22774	0.521929	0.000153246	0.0191312
AC002463.1	12.4657	-1.49315	0.679299	0.000162341	0.0198693
RNASEH2B-AS1	14.7629	-1.73691	0.989241	0.00017844	0.0214197
AC123768.3	7.33987	-1.73049	1.00867	0.000184461	0.0217246
LINC00623	20.9048	-1.54342	0.758015	0.000189377	0.0218906
AL513327.1	18.0544	-1.43756	0.688494	0.000197234	0.0223843
AC053513.1	11.8641	-1.522	0.782294	0.000216757	0.0238221
IL3RA	8.32516	-1.62916	0.909749	0.000217536	0.0238221
LRRC69	11.5903	1.48	0.784929	0.000244978	0.0263647
NKAIN2	23.4999	-1.39245	0.724106	0.000255514	0.0270325
PAQR3	21.1218	-1.42995	0.791927	0.000286167	0.0297709
AC008771.1	10.7663	-1.32337	0.77318	0.00036088	0.036928
DENND6A-AS1	8.44251	-1.43962	0.94101	0.00037973	0.0382303
AC010894.3	13.3079	-1.20626	0.732814	0.000436102	0.0425335
WASHC1	26.6151	-1.22849	0.749125	0.00043281	0.0425335
PRKCQ	8.3677	-1.3898	1.0838	0.000466918	0.0448385
DAB1	32.8013	-1.2554	0.83146	0.00050474	0.0477362
AC024257.1	10.8166	-1.23732	0.832835	0.00053135	0.0477893
LINC02328	17.1829	1.2812	0.878151	0.00052051	0.0477893
RORA	26.3756	-1.34295	1.08608	0.000524907	0.0477893
XACT	119.188	-1.07431	0.687819	0.000535926	0.0477893

## Sheet: Micro_s1_DGE
gene	baseMean	log2FoldChange	lfcSE	pvalue	padj
PLEKHA7	15.7416	-5.43677	0.863934	4.16941e-11	2.05552e-07
AC105052.4	15.1133	-3.77031	0.697111	2.21418e-08	5.45796e-05
FP236383.3	71.6428	-7.24785	1.61879	7.6001e-08	0.000124895
AC016745.1	9.05186	-4.50312	0.972358	4.10549e-07	0.000506001
MECOM	6.32292	-5.30346	1.35061	1.39678e-06	0.00119894
MT-CO2	46.6647	2.62856	0.599603	1.45916e-06	0.00119894
BAIAP2L1	6.38432	-4.69876	1.18656	1.86406e-06	0.00131283
RPL18A	14.0139	5.00874	1.32689	2.17783e-06	0.00134209
RPL36A	18.178	3.83537	0.986213	3.05154e-06	0.00167156
MS4A7	13.6184	4.90776	1.3941	3.42587e-06	0.00168895
STEAP1B	28.6536	-3.17578	0.822729	3.78609e-06	0.00169686
FP700111.1	7.2249	-3.97341	1.1096	4.80356e-06	0.00197346
RPS27	32.4976	3.22992	0.891181	5.47715e-06	0.0020771
ZNF804A	12.0796	3.70809	1.28693	1.36167e-05	0.00471374
RPL9	12.0893	3.43711	1.18584	1.43516e-05	0.00471374
MT-ATP6	50.7539	2.16012	0.745411	1.52981e-05	0.00471374
MAMDC2	10.3114	-2.7335	1.0466	2.30502e-05	0.00668457
LINC01189	4.49632	-3.85726	1.976	3.83248e-05	0.00994428
LINC02742	24.7917	-2.09128	0.941694	3.78498e-05	0.00994428
BDNF-AS	6.20454	-2.66984	1.52692	7.53474e-05	0.0185731
MT-CO3	63.6199	1.55051	1.03009	0.000106142	0.0249182
MED12L	14.2296	-1.60093	1.3802	0.000224905	0.0461993
OPRM1	16.5744	-1.61536	1.37679	0.000218512	0.0461993
MT-CO1	47.1286	1.26136	1.10836	0.000216439	0.0461993

## Sheet: Micro_s2_DGE
gene	baseMean	log2FoldChange	lfcSE	pvalue	padj
ADARB2	13.1733	-2.06473	2.58948	6.5419e-06	0.0172379

[truncated: 26 more sheets: Micro_s6_DGE, Oligo_DGE, Oligo_markers, Oligo_s0_DGE, Oligo_s1_DGE, Oligo_s2_DGE, Oligo_s3_DGE, Oligo_s4_DGE, Oligo_s5_DGE, Oligo_s6_DGE, OPC_DGE, OPC_markers, OPC_s0_DGE, OPC_s1_DGE, InhN_DGE, InhN_markers, Inh_s0_DGE, Inh_s1_DGE, Inh_s2_DGE, Inh_s3_DGE …]
